# Supplementary material for: trans-3,3′,4,5′-Tetra­meth­oxy­stilbene
Source: Acta Crystallogr Sect E Struct Rep Online. 2011 Jul 9;67(Pt 8):o1960. doi: 10.1107/S160053681102575X (PMC3212342; doi:10.1107/S160053681102575X)
Supplement: Supplementary file 1 [file e-67-o1960-sup1.cif]

##############################################################################
#                                                                            #
# This CIF contains the data in a paper accepted for publication in          #
# Acta Crystallographica Section E. It conforms to the requirements of       #
# Notes for Authors for Acta Crystallographica Section E, and has been       #
# peer reviewed under the auspices of the IUCr Commission on Journals.       #
#                                                                            #
# Full details of the Crystallographic Information File format               #
# are given in the paper "The Crystallographic Information File (CIF):       #
# a New Standard Archive File for Crystallography" by S. R. Hall, F. H.      #
# Allen and I. D. Brown [Acta Cryst. (1991), A47, 655-685].                  #
#                                                                            #
# The current version of the core CIF dictionary is obtainable from          #
# ftp://ftp.iucr.org/pub/cif_core.dic.                                       #
#                                                                            #
# Software is freely available for graphical display of the structure(s)     #
# in this CIF. For information consult the CIF software page                 #
# http://www.iucr.org/resources/cif/software.                                #
#                                                                            #
# This file may be used for bona fide research purposes within the           #
# scientific community so long as proper attribution is given to the journal # 
# article from which it was obtained.                                        #
#                                                                            #
##############################################################################
data_global
_audit_creation_method     'SHELXL97'
_journal_date_recd_electronic     2011-06-20
_journal_date_accepted     2011-06-29
_journal_name_full     'Acta Crystallographica, Section E'
_journal_year     2011
_journal_volume     67
_journal_issue      8
_journal_page_first     o1960
_journal_page_last     o1960
_journal_paper_category     QO
_journal_coeditor_code     FF2018
_publ_contact_author_name     'Ri-An Yan'
_publ_contact_author_address
;
Department of Food Science and Engineering, Jinan University,
Guangzhou 510632, People's Republic of China
;
_publ_contact_author_email     yanrian@netease.com
_publ_contact_author_fax     ?
_publ_contact_author_phone     ?
_publ_section_title
;
<i>trans</i>-3,3',4,5'-Tetramethoxystilbene
;
loop_
    _publ_author_name
    _publ_author_address
    'Ri-An Yan'
;
Department of Food Science and Engineering, Jinan University,
Guangzhou 510632, People's Republic of China
;
    'Xiao-Xia Li'
;
Department of Food Science and Engineering, Jinan University,
Guangzhou 510632, People's Republic of China
;
    'Guo-Qiang Li'
;
Department of Food Science and Engineering, Jinan University,
Guangzhou 510632, People's Republic of China
;
data_I
_audit_creation_method
;
  Olex2 1.1
  (compiled 2011.02.15 svn.r1672, GUI svn.r3494)
;
_chemical_name_systematic
;
<i>trans</i>-3,3',4,5'-Tetramethoxystilbene
;
_chemical_name_common     ?
_chemical_formula_moiety     'C18 H20 O4'
_chemical_formula_sum     'C18 H20 O4'
_chemical_formula_iupac     'C18 H20 O4'
_chemical_formula_weight     300.34
_chemical_melting_point     ?
_space_group_crystal_system     orthorhombic
_space_group_name_H-M_alt     'P 21 21 21'
_space_group_name_Hall     'P 2ac 2ab'
loop_
    _space_group_symop_id
    _space_group_symop_operation_xyz
    1 'x, y, z'
    2 '-x+1/2, -y, z+1/2'
    3 'x+1/2, -y+1/2, -z'
    4 '-x, y+1/2, -z+1/2'
_cell_length_a     5.2431(2)
_cell_length_b     11.9840(7)
_cell_length_c     25.6315(11)
_cell_angle_alpha     90.00
_cell_angle_beta     90.00
_cell_angle_gamma     90.00
_cell_volume     1610.51(14)
_cell_formula_units_Z     4
_cell_measurement_reflns_used     1273
_cell_measurement_theta_min     3.4458
_cell_measurement_theta_max     62.6184
_cell_measurement_temperature     293.0
_exptl_crystal_description     needle
_exptl_crystal_colour     'light colourless'
_exptl_crystal_size_max     0.42
_exptl_crystal_size_mid     0.11
_exptl_crystal_size_min     0.07
_exptl_crystal_density_diffrn     1.239
_exptl_crystal_density_meas     ?
_exptl_crystal_density_method     'not measured'
_exptl_crystal_F_000     640
_exptl_absorpt_coefficient_mu     0.707
_exptl_absorpt_correction_type     multi-scan
_exptl_absorpt_process_details
;
(CrysAlis PRO; Agilent, 2010)
;
_exptl_absorpt_correction_T_min     0.78071
_exptl_absorpt_correction_T_max     1.00000
_exptl_special_details
;
CrysAlisPro, Agilent Technologies (2010).
Empirical absorption correction using spherical harmonics,
 implemented in SCALE3 ABSPACK scaling algorithm.
;
_diffrn_ambient_temperature     293.0
_diffrn_radiation_type     'Cu K\a'
_diffrn_radiation_wavelength     1.5418
_diffrn_radiation_monochromator     mirror
_diffrn_measurement_device_type     'Agilent Xcalibur Sapphire3 Gemini ultra'
_diffrn_measurement_method     '\w scans'
_diffrn_detector_area_resol_mean     16.0288
_diffrn_reflns_number     2952
_diffrn_reflns_av_R_equivalents     0.0197
_diffrn_reflns_theta_min     3.45
_diffrn_reflns_theta_max     62.71
_diffrn_reflns_theta_full     62.71
_diffrn_measured_fraction_theta_max     0.980
_diffrn_measured_fraction_theta_full     0.979
_diffrn_reflns_limit_h_min     -3
_diffrn_reflns_limit_h_max     5
_diffrn_reflns_limit_k_min     -13
_diffrn_reflns_limit_k_max     11
_diffrn_reflns_limit_l_min     -17
_diffrn_reflns_limit_l_max     29
_diffrn_standards_number     ?
_diffrn_standards_interval_count     ?
_diffrn_standards_interval_time     ?
_diffrn_standards_decay_%     ?
_refine_special_details
;
 Refinement of F^2^ against ALL reflections.  The weighted R-factor wR and
 goodness of fit S are based on F^2^, conventional R-factors R are based
 on F, with F set to zero for negative F^2^. The threshold expression of
 F^2^ > 2sigma(F^2^) is used only for calculating R-factors(gt) etc. and is
 not relevant to the choice of reflections for refinement.  R-factors based
 on F^2^ are statistically about twice as large as those based on F, and R-
 factors based on ALL data will be even larger.
;
_reflns_number_total     2032
_reflns_number_gt     1791
_reflns_threshold_expression     I>2sigma(I)
_refine_ls_structure_factor_coef     Fsqd
_refine_ls_matrix_type     full
_refine_ls_R_factor_all     0.0445
_refine_ls_R_factor_gt     0.0387
_refine_ls_wR_factor_gt     0.0898
_refine_ls_wR_factor_ref     0.0950
_refine_ls_goodness_of_fit_ref     1.134
_refine_ls_restrained_S_all     1.134
_refine_ls_number_reflns     2032
_refine_ls_number_parameters     203
_refine_ls_number_restraints     0
_refine_ls_hydrogen_treatment     constr
_refine_ls_weighting_scheme     calc
_refine_ls_weighting_details
         'calc w=1/[\s^2^(Fo^2^)+(0.0429P)^2^+0.0000P] where P=(Fo^2^+2Fc^2^)/3'
_atom_sites_solution_hydrogens     geom
_atom_sites_solution_primary     direct
_atom_sites_solution_secondary     difmap
_refine_ls_shift/su_max     0.005
_refine_ls_shift/su_mean     0.001
_refine_diff_density_max     0.126
_refine_diff_density_min     -0.149
_refine_ls_extinction_method     none
_refine_ls_extinction_coef     ?
_refine_ls_abs_structure_details     ?
_refine_ls_abs_structure_Flack     ?
loop_
    _atom_type_symbol
    _atom_type_description
    _atom_type_scat_dispersion_real
    _atom_type_scat_dispersion_imag
    _atom_type_scat_source
    'C' 'C' 0.0181 0.0091
                         'International Tables Vol C Tables 4.2.6.8 and 6.1.1.4'
    'H' 'H' 0.0000 0.0000
                         'International Tables Vol C Tables 4.2.6.8 and 6.1.1.4'
    'O' 'O' 0.0492 0.0322
                         'International Tables Vol C Tables 4.2.6.8 and 6.1.1.4'
_computing_data_collection
;
CrysAlis PRO (Agilent, 2010)
;
_computing_cell_refinement
;
CrysAlis PRO (Agilent, 2010)
;
_computing_data_reduction
;
CrysAlis PRO (Agilent, 2010)
;
_computing_structure_solution     'SHELXS97 (Sheldrick, 2008)'
_computing_structure_refinement     'SHELXL97 (Sheldrick, 2008)'
_computing_molecular_graphics
;
OLEX2 (Dolomanov <i>et al.</i>, 2009)
;
_computing_publication_material
;
OLEX2 (Dolomanov <i>et al.</i>, 2009)
;
loop_
    _atom_site_type_symbol
    _atom_site_label
    _atom_site_fract_x
    _atom_site_fract_y
    _atom_site_fract_z
    _atom_site_U_iso_or_equiv
    _atom_site_adp_type
    _atom_site_calc_flag
    _atom_site_refinement_flags
    _atom_site_occupancy
    _atom_site_symmetry_multiplicity
    _atom_site_disorder_assembly
    _atom_site_disorder_group
    O O2 0.2225(4) 0.53444(16) 0.41963(6) 0.0686(5) Uani d . 1 1 . .
    O O3 0.4129(3) 0.05952(15) 0.78118(6) 0.0590(5) Uani d . 1 1 . .
    O O4 -0.2862(3) 0.29517(15) 0.82410(6) 0.0604(5) Uani d . 1 1 . .
    O O1 -0.1078(4) 0.59508(15) 0.48866(6) 0.0628(5) Uani d . 1 1 . .
    C C4 0.3989(5) 0.3431(2) 0.52589(10) 0.0555(6) Uani d . 1 1 . .
    H H4 0.5169 0.2873 0.5332 0.067 Uiso calc R 1 1 . .
    C C5 0.2240(5) 0.3738(2) 0.56362(8) 0.0481(6) Uani d . 1 1 . .
    C C7 0.2275(5) 0.3164(2) 0.61401(9) 0.0533(6) Uani d . 1 1 . .
    H H7 0.3621 0.2674 0.6196 0.064 Uiso calc R 1 1 . .
    C C8 0.0604(5) 0.3265(2) 0.65256(9) 0.0519(6) Uani d . 1 1 . .
    H H8 -0.0766 0.3742 0.6467 0.062 Uiso calc R 1 1 . .
    C C10 0.2460(5) 0.1874(2) 0.71574(9) 0.0475(6) Uani d . 1 1 . .
    H H10 0.3631 0.1637 0.6908 0.057 Uiso calc R 1 1 . .
    C C18 0.5886(5) 0.0176(2) 0.74345(11) 0.0649(7) Uani d . 1 1 . .
    H H18A 0.4962 -0.0122 0.7143 0.097 Uiso calc R 1 1 . .
    H H18B 0.6904 -0.0402 0.7589 0.097 Uiso calc R 1 1 . .
    H H18C 0.6974 0.0770 0.7318 0.097 Uiso calc R 1 1 . .
    C C14 -0.1071(5) 0.3027(2) 0.74094(8) 0.0467(5) Uani d . 1 1 . .
    H H14 -0.2284 0.3567 0.7329 0.056 Uiso calc R 1 1 . .
    C C17 -0.3087(6) 0.2439(3) 0.87367(9) 0.0762(9) Uani d . 1 1 . .
    H H17A -0.3381 0.1654 0.8693 0.114 Uiso calc R 1 1 . .
    H H17B -0.4491 0.2764 0.8923 0.114 Uiso calc R 1 1 . .
    H H17C -0.1542 0.2551 0.8931 0.114 Uiso calc R 1 1 . .
    C C13 -0.1035(5) 0.25517(19) 0.79054(8) 0.0467(6) Uani d . 1 1 . .
    C C12 0.0729(5) 0.17448(19) 0.80283(9) 0.0476(6) Uani d . 1 1 . .
    H H12 0.0755 0.1430 0.8360 0.057 Uiso calc R 1 1 . .
    C C2 0.2307(5) 0.4775(2) 0.46577(8) 0.0505(6) Uani d . 1 1 . .
    C C3 0.4011(5) 0.3941(2) 0.47741(9) 0.0562(6) Uani d . 1 1 . .
    H H3 0.5193 0.3717 0.4525 0.067 Uiso calc R 1 1 . .
    C C6 0.0495(5) 0.4586(2) 0.55153(8) 0.0489(6) Uani d . 1 1 . .
    H H6 -0.0698 0.4803 0.5764 0.059 Uiso calc R 1 1 . .
    C C1 0.0516(5) 0.51025(19) 0.50366(9) 0.0470(6) Uani d . 1 1 . .
    C C11 0.2464(4) 0.14063(19) 0.76539(9) 0.0458(5) Uani d . 1 1 . .
    C C16 -0.2818(5) 0.6360(2) 0.52633(11) 0.0659(7) Uani d . 1 1 . .
    H H16A -0.3802 0.6956 0.5115 0.099 Uiso calc R 1 1 . .
    H H16B -0.1893 0.6632 0.5560 0.099 Uiso calc R 1 1 . .
    H H16C -0.3939 0.5769 0.5370 0.099 Uiso calc R 1 1 . .
    C C15 0.4072(7) 0.5055(3) 0.38112(10) 0.0841(10) Uani d . 1 1 . .
    H H15A 0.3910 0.5548 0.3518 0.126 Uiso calc R 1 1 . .
    H H15B 0.3797 0.4300 0.3700 0.126 Uiso calc R 1 1 . .
    H H15C 0.5751 0.5124 0.3957 0.126 Uiso calc R 1 1 . .
    C C9 0.0682(5) 0.27030(18) 0.70361(8) 0.0449(5) Uani d . 1 1 . .
loop_
    _atom_site_aniso_label
    _atom_site_aniso_U_11
    _atom_site_aniso_U_22
    _atom_site_aniso_U_33
    _atom_site_aniso_U_12
    _atom_site_aniso_U_13
    _atom_site_aniso_U_23
    O2 0.0870(13) 0.0752(13) 0.0434(9) 0.0076(12) 0.0101(9) 0.0135(9)
    O3 0.0593(10) 0.0559(10) 0.0617(10) 0.0104(10) -0.0042(9) 0.0068(9)
    O4 0.0648(10) 0.0701(11) 0.0464(9) 0.0110(10) 0.0090(8) 0.0026(9)
    O1 0.0669(11) 0.0672(11) 0.0542(10) 0.0155(11) 0.0045(9) 0.0121(9)
    C4 0.0592(15) 0.0524(14) 0.0548(14) 0.0072(14) 0.0026(14) 0.0046(13)
    C5 0.0507(13) 0.0497(14) 0.0439(12) 0.0002(13) 0.0001(11) 0.0043(11)
    C7 0.0600(15) 0.0520(15) 0.0478(13) 0.0057(13) -0.0002(12) 0.0050(12)
    C8 0.0566(13) 0.0502(14) 0.0490(13) 0.0045(13) 0.0000(12) 0.0045(12)
    C10 0.0483(13) 0.0482(13) 0.0459(13) -0.0053(12) 0.0028(11) -0.0017(11)
    C18 0.0560(14) 0.0570(16) 0.0816(18) 0.0096(15) 0.0003(15) -0.0009(15)
    C14 0.0504(13) 0.0438(12) 0.0459(12) 0.0006(12) -0.0013(11) 0.0014(11)
    C17 0.090(2) 0.093(2) 0.0449(14) 0.0152(19) 0.0171(14) 0.0093(15)
    C13 0.0501(13) 0.0501(14) 0.0399(12) -0.0048(12) -0.0010(11) -0.0025(11)
    C12 0.0527(13) 0.0527(14) 0.0374(11) -0.0015(13) -0.0032(11) 0.0042(11)
    C2 0.0609(15) 0.0519(14) 0.0388(11) -0.0039(14) 0.0018(11) 0.0050(11)
    C3 0.0622(14) 0.0581(15) 0.0484(13) 0.0069(14) 0.0117(13) 0.0010(13)
    C6 0.0515(13) 0.0535(14) 0.0417(12) -0.0013(12) 0.0044(11) 0.0008(12)
    C1 0.0506(14) 0.0462(13) 0.0443(12) 0.0005(12) -0.0026(11) 0.0034(11)
    C11 0.0460(12) 0.0415(12) 0.0499(12) -0.0013(12) -0.0086(11) 0.0014(11)
    C16 0.0627(16) 0.0653(18) 0.0697(16) 0.0142(15) 0.0000(14) -0.0005(15)
    C15 0.108(2) 0.095(2) 0.0490(14) -0.002(2) 0.0240(17) 0.0076(16)
    C9 0.0501(13) 0.0434(13) 0.0413(12) -0.0072(12) -0.0032(11) 0.0021(11)
_geom_special_details
;
 All esds (except the esd in the dihedral angle between two l.s. planes)
 are estimated using the full covariance matrix.  The cell esds are taken
 into account individually in the estimation of esds in distances, angles
 and torsion angles; correlations between esds in cell parameters are only
 used when they are defined by crystal symmetry.  An approximate (isotropic)
 treatment of cell esds is used for estimating esds involving l.s. planes.
;
loop_
    _geom_bond_atom_site_label_1
    _geom_bond_atom_site_label_2
    _geom_bond_site_symmetry_2
    _geom_bond_distance
    _geom_bond_publ_flag
    O2 C2 . 1.366(3) ?
    O2 C15 . 1.425(3) ?
    O3 C18 . 1.427(3) ?
    O3 C11 . 1.368(3) ?
    O4 C17 . 1.416(3) ?
    O4 C13 . 1.374(3) ?
    O1 C1 . 1.371(3) ?
    O1 C16 . 1.416(3) ?
    C4 H4 . 0.9300 ?
    C4 C5 . 1.382(3) ?
    C4 C3 . 1.385(3) ?
    C5 C7 . 1.463(3) ?
    C5 C6 . 1.403(3) ?
    C7 H7 . 0.9300 ?
    C7 C8 . 1.326(3) ?
    C8 H8 . 0.9300 ?
    C8 C9 . 1.472(3) ?
    C10 H10 . 0.9300 ?
    C10 C11 . 1.391(3) ?
    C10 C9 . 1.398(3) ?
    C18 H18A . 0.9600 ?
    C18 H18B . 0.9600 ?
    C18 H18C . 0.9600 ?
    C14 H14 . 0.9300 ?
    C14 C13 . 1.393(3) ?
    C14 C9 . 1.383(3) ?
    C17 H17A . 0.9600 ?
    C17 H17B . 0.9600 ?
    C17 H17C . 0.9600 ?
    C13 C12 . 1.375(3) ?
    C12 H12 . 0.9300 ?
    C12 C11 . 1.383(3) ?
    C2 C3 . 1.373(3) ?
    C2 C1 . 1.407(3) ?
    C3 H3 . 0.9300 ?
    C6 H6 . 0.9300 ?
    C6 C1 . 1.374(3) ?
    C16 H16A . 0.9600 ?
    C16 H16B . 0.9600 ?
    C16 H16C . 0.9600 ?
    C15 H15A . 0.9600 ?
    C15 H15B . 0.9600 ?
    C15 H15C . 0.9600 ?
loop_
    _geom_angle_atom_site_label_1
    _geom_angle_atom_site_label_2
    _geom_angle_atom_site_label_3
    _geom_angle_site_symmetry_1
    _geom_angle_site_symmetry_3
    _geom_angle
    _geom_angle_publ_flag
    C2 O2 C15 . . 117.2(2) ?
    C11 O3 C18 . . 117.51(19) ?
    C13 O4 C17 . . 117.9(2) ?
    C1 O1 C16 . . 117.27(19) ?
    C5 C4 H4 . . 119.5 ?
    C5 C4 C3 . . 121.0(2) ?
    C3 C4 H4 . . 119.5 ?
    C4 C5 C7 . . 119.0(2) ?
    C4 C5 C6 . . 118.1(2) ?
    C6 C5 C7 . . 122.9(2) ?
    C5 C7 H7 . . 116.3 ?
    C8 C7 C5 . . 127.4(2) ?
    C8 C7 H7 . . 116.3 ?
    C7 C8 H8 . . 116.5 ?
    C7 C8 C9 . . 127.0(2) ?
    C9 C8 H8 . . 116.5 ?
    C11 C10 H10 . . 120.3 ?
    C11 C10 C9 . . 119.4(2) ?
    C9 C10 H10 . . 120.3 ?
    O3 C18 H18A . . 109.5 ?
    O3 C18 H18B . . 109.5 ?
    O3 C18 H18C . . 109.5 ?
    H18A C18 H18B . . 109.5 ?
    H18A C18 H18C . . 109.5 ?
    H18B C18 H18C . . 109.5 ?
    C13 C14 H14 . . 119.8 ?
    C9 C14 H14 . . 119.8 ?
    C9 C14 C13 . . 120.5(2) ?
    O4 C17 H17A . . 109.5 ?
    O4 C17 H17B . . 109.5 ?
    O4 C17 H17C . . 109.5 ?
    H17A C17 H17B . . 109.5 ?
    H17A C17 H17C . . 109.5 ?
    H17B C17 H17C . . 109.5 ?
    O4 C13 C14 . . 114.8(2) ?
    C12 C13 O4 . . 124.8(2) ?
    C12 C13 C14 . . 120.4(2) ?
    C13 C12 H12 . . 120.3 ?
    C13 C12 C11 . . 119.3(2) ?
    C11 C12 H12 . . 120.3 ?
    O2 C2 C3 . . 124.9(2) ?
    O2 C2 C1 . . 115.9(2) ?
    C3 C2 C1 . . 119.2(2) ?
    C4 C3 H3 . . 119.6 ?
    C2 C3 C4 . . 120.7(2) ?
    C2 C3 H3 . . 119.6 ?
    C5 C6 H6 . . 119.4 ?
    C1 C6 C5 . . 121.2(2) ?
    C1 C6 H6 . . 119.4 ?
    O1 C1 C2 . . 114.9(2) ?
    O1 C1 C6 . . 125.4(2) ?
    C6 C1 C2 . . 119.7(2) ?
    O3 C11 C10 . . 123.9(2) ?
    O3 C11 C12 . . 115.0(2) ?
    C12 C11 C10 . . 121.1(2) ?
    O1 C16 H16A . . 109.5 ?
    O1 C16 H16B . . 109.5 ?
    O1 C16 H16C . . 109.5 ?
    H16A C16 H16B . . 109.5 ?
    H16A C16 H16C . . 109.5 ?
    H16B C16 H16C . . 109.5 ?
    O2 C15 H15A . . 109.5 ?
    O2 C15 H15B . . 109.5 ?
    O2 C15 H15C . . 109.5 ?
    H15A C15 H15B . . 109.5 ?
    H15A C15 H15C . . 109.5 ?
    H15B C15 H15C . . 109.5 ?
    C10 C9 C8 . . 122.8(2) ?
    C14 C9 C8 . . 117.9(2) ?
    C14 C9 C10 . . 119.3(2) ?
