# Supplementary material for: trans-3,3′,4,5′-Tetra­meth­oxy­stilbene
Source: Acta Crystallogr Sect E Struct Rep Online. 2011 Jul 9;67(Pt 8):o1960. doi: 10.1107/S160053681102575X (PMC3212342; doi:10.1107/S160053681102575X)
Supplement: Supplementary file 2 [file e-67-o1960-Isup2.hkl]

# 
# h,k,l, Fc-squared, Fo-squared, sigma(Fo-squared) and status flag 
# 
data_I
_shelx_title ' ' 
_shelx_refln_list_code          4 
_shelx_F_calc_maximum      114.81 
_exptl_crystal_F_000       640.00 
_reflns_d_resolution_high  0.8675 
 
loop_ 
 _symmetry_equiv_pos_as_xyz 
 'x, y, z' 
 '-x+1/2, -y, z+1/2' 
 'x+1/2, -y+1/2, -z' 
 '-x, y+1/2, -z+1/2' 
 
_cell_length_a     5.2431 
_cell_length_b    11.9840 
_cell_length_c    25.6315 
_cell_angle_alpha  90.000 
_cell_angle_beta   90.000 
_cell_angle_gamma  90.000 
 
_shelx_F_squared_multiplier     1.000 
 
loop_ 
 _refln_index_h 
 _refln_index_k 
 _refln_index_l 
 _refln_F_squared_calc 
 _refln_F_squared_meas 
 _refln_F_squared_sigma 
 _refln_observed_status 
   2   0   0      839.67      865.58     19.90 o 
   4   0   0        7.45        7.91      1.81 o 
   1   1   0     1654.53     1570.50     15.45 o 
   2   1   0       44.98       46.65      3.20 o 
   3   1   0        1.65       -0.57      2.43 o 
   4   1   0       16.71       18.41      1.99 o 
   5   1   0       54.73       50.46      4.69 o 
   0   2   0       75.05       65.93      2.86 o 
   1   2   0        0.49        1.08      0.55 o 
   2   2   0      803.25      778.08     13.96 o 
   3   2   0        2.22        2.30      2.56 o 
   4   2   0        1.02        1.77      1.26 o 
   5   2   0       30.11       32.69      3.89 o 
   1   3   0     7203.46     6853.76     27.02 o 
   2   3   0       80.11       73.44      7.14 o 
   3   3   0      111.43      107.70     10.72 o 
   4   3   0        6.78        6.50      2.15 o 
   5   3   0      114.62       95.40      6.60 o 
   0   4   0     1404.06     1299.81     13.23 o 
   1   4   0       63.10       59.66      3.36 o 
   2   4   0      281.47      257.70     14.06 o 
   3   4   0       22.45       22.52      2.65 o 
   4   4   0       11.27        8.19      2.52 o 
   5   4   0        0.00       -1.44      1.44 o 
   1   5   0      170.12      162.61      9.80 o 
   2   5   0        6.90        6.13      2.42 o 
   3   5   0      242.09      244.44     10.50 o 
   4   5   0       12.27       10.74      2.93 o 
   5   5   0       22.71       22.23      3.38 o 
   0   6   0     1561.14     1615.64     27.96 o 
   1   6   0     1446.34     1576.56     32.22 o 
   2   6   0      123.54      125.62     11.27 o 
   3   6   0       29.84       36.24      4.32 o 
   4   6   0      179.98      191.63      8.34 o 
   5   6   0      160.65      158.28      8.26 o 
   1   7   0      456.25      506.47     20.30 o 
   2   7   0        3.98        4.44      1.45 o 
   3   7   0      217.32      238.75     11.29 o 
   4   7   0       21.10       25.10      3.94 o 
   5   7   0        0.00        0.27      1.04 o 
   0   8   0        8.61        7.35      2.25 o 
   1   8   0       33.70       26.26      7.22 o 
   2   8   0        0.47        1.75      1.86 o 
   3   8   0        7.72        4.33      2.27 o 
   4   8   0        0.04       -0.88      3.46 o 
   1   9   0       15.65        8.74      2.84 o 
   2   9   0        7.17        7.35      2.62 o 
   3   9   0       35.95       42.35      4.76 o 
   4   9   0        6.61        6.14      2.00 o 
   0  10   0        0.44       -2.22      2.22 o 
   1  10   0       18.91       21.09      4.33 o 
   2  10   0        1.89       -0.01      2.01 o 
   3  10   0        8.92        3.83      1.93 o 
   4  10   0        0.22        0.50      0.83 o 
   1  11   0        0.02       -2.70      2.70 o 
   2  11   0        9.88        9.02      2.91 o 
   3  11   0        4.48        4.48      1.30 o 
   0  12   0        0.24       -0.17      1.32 o 
   1  12   0       29.31       28.27      4.57 o 
   2  12   0       75.93       79.34      6.75 o 
   1  13   0        0.45       -1.22      1.41 o 
   1   0   1     2128.33     2024.51     21.64 o 
   2   0   1      296.14      248.31     12.00 o 
   3   0   1      174.85      164.46     11.23 o 
   4   0   1       11.82       14.78      2.79 o 
   5   0   1       47.58       54.84      4.79 o 
  -5   1   1      192.45      213.61      6.42 o 
  -4   1   1       13.30       12.08      1.69 o 
  -3   1   1        2.57        4.92      2.46 o 
  -2   1   1      329.82      324.66      6.99 o 
  -1   1   1     1061.61     1070.40     12.88 o 
   0   1   1       11.94       11.89      1.03 o 
   2   1   1      333.02      329.93      8.88 o 
   3   1   1        2.53        0.96      1.04 o 
   4   1   1       13.45       12.66      1.64 o 
   5   1   1      192.44      200.29      9.23 o 
  -5   2   1      178.50      168.33      8.41 o 
  -4   2   1        5.00        3.44      1.05 o 
  -3   2   1      198.28      219.10     12.72 o 
  -2   2   1      126.21      127.31     10.15 o 
  -1   2   1    11445.59    10200.15    120.12 o 
   0   2   1       39.20       38.24      1.64 o 
   1   2   1    11453.24    10333.35     41.50 o 
   2   2   1      123.82      130.01      5.77 o 
   3   2   1      198.49      203.54     10.11 o 
   4   2   1        4.74        4.95      1.84 o 
   5   2   1      177.57      172.38      8.79 o 
  -5   3   1        0.07        1.62      1.15 o 
  -4   3   1       58.59       54.02      3.35 o 
  -3   3   1        1.36        3.54      2.03 o 
  -2   3   1       44.94       39.55      3.73 o 
  -1   3   1     2160.78     2081.95     30.02 o 
   0   3   1       36.41       32.55      2.83 o 
   1   3   1     2152.23     2057.88     31.09 o 
   2   3   1       45.06       41.24      5.60 o 
   3   3   1        1.31        2.97      1.24 o 
   4   3   1       58.24       61.15      5.59 o 
   5   3   1        0.05       -0.32      1.19 o 
  -5   4   1       31.26       30.62      3.74 o 
  -4   4   1      277.12      270.15     11.78 o 
  -3   4   1      154.77      138.95      7.45 o 
  -2   4   1      735.34      773.26     24.32 o 
  -1   4   1      351.24      351.44      8.32 o 
   0   4   1     1705.53     1638.88     35.49 o 
   1   4   1      350.87      355.90     13.64 o 
   2   4   1      736.62      762.13     24.44 o 
   3   4   1      155.16      157.28      6.96 o 
   4   4   1      277.35      278.91     12.15 o 
   5   4   1       31.45       32.00      3.99 o 
  -5   5   1       19.22       22.70      3.40 o 
  -4   5   1       39.25       39.58      4.89 o 
  -3   5   1       84.23       85.69      6.14 o 
  -2   5   1      184.69      166.63     12.21 o 
  -1   5   1      850.43      932.61     23.53 o 
   0   5   1     1028.89     1004.59     11.03 o 
   1   5   1      851.11      901.50     13.59 o 
   2   5   1      186.27      191.74     13.08 o 
   3   5   1       83.81       89.17      5.59 o 
   4   5   1       38.76       39.36      3.49 o 
   5   5   1       18.69       16.78      3.07 o 
  -5   6   1        2.11        2.81      1.67 o 
  -3   6   1        5.16        5.88      2.03 o 
  -1   6   1      337.83      315.00     14.97 o 
   0   6   1      607.25      636.46     15.99 o 
   1   6   1      338.44      340.30     15.15 o 
   2   6   1      158.08      133.39     11.77 o 
   3   6   1        5.13        5.58      1.78 o 
   4   6   1       17.09       22.50      2.71 o 
   5   6   1        2.11        2.44      1.73 o 
  -5   7   1       14.69       12.06      2.28 o 
  -4   7   1       16.27       11.97      2.67 o 
  -3   7   1       25.35       25.66      3.73 o 
  -2   7   1       87.81       88.05      5.65 o 
  -1   7   1      334.13      354.78     17.08 o 
   0   7   1      146.01      126.39      6.07 o 
   1   7   1      332.83      349.13     16.85 o 
   2   7   1       89.07      101.75     11.69 o 
   3   7   1       25.24       21.19      3.67 o 
   4   7   1       15.78       15.51      2.34 o 
   5   7   1       14.70       15.92      2.61 o 
  -3   8   1       14.32       12.83      2.68 o 
  -2   8   1        2.72        2.87      1.62 o 
  -1   8   1       11.33       13.20      4.20 o 
   0   8   1      329.43      351.50      9.58 o 
   1   8   1       11.30       12.53      2.28 o 
   2   8   1        2.71       -1.86      1.86 o 
   3   8   1       14.20       16.60      3.34 o 
   4   8   1       12.52       10.56      1.89 o 
  -4   9   1        7.18        7.64      2.17 o 
  -3   9   1       18.46       18.42      3.06 o 
  -2   9   1       18.85       18.32      3.83 o 
  -1   9   1       10.79       13.16      3.27 o 
   0   9   1        0.75        1.47      1.15 o 
   1   9   1       11.01        6.22      2.22 o 
   2   9   1       18.72       16.84      3.48 o 
   3   9   1       18.50       18.33      3.20 o 
   4   9   1        7.28        6.26      1.28 o 
  -4  10   1        2.89        1.97      1.22 o 
  -3  10   1       37.71       29.11      4.04 o 
  -2  10   1       31.47       24.73      4.50 o 
  -1  10   1        6.90        8.14      2.65 o 
   0  10   1       53.68       59.18      4.55 o 
   1  10   1        6.61        5.11      2.35 o 
   2  10   1       31.83       26.73      4.65 o 
   3  10   1       37.82       33.09      2.92 o 
   4  10   1        2.89        3.31      1.31 o 
  -2  11   1       34.03       31.22      4.86 o 
  -1  11   1       35.56       34.32      5.36 o 
   0  11   1        1.58        1.20      1.28 o 
   1  11   1       35.49       29.50      4.88 o 
   2  11   1       34.51       26.39      4.30 o 
   3  11   1       36.56       29.86      3.90 o 
  -2  12   1       20.76       18.57      3.39 o 
  -1  12   1       10.75       12.99      3.27 o 
   0  12   1        2.88        2.40      1.26 o 
   1  12   1       10.72       14.60      3.43 o 
   2  12   1       20.60       15.58      3.27 o 
  -1  13   1        5.63        8.12      2.37 o 
   0  13   1        0.66        2.43      1.63 o 
   1  13   1        5.66        5.58      2.03 o 
   0   0   2       37.58       42.98      1.91 o 
   1   0   2     1586.16     1375.86     17.67 o 
   2   0   2       28.84       29.91      3.89 o 
   3   0   2       65.81       58.19      5.97 o 
   4   0   2       29.09       28.07      2.81 o 
   5   0   2       22.97       24.61      3.27 o 
  -5   1   2      182.99      195.08      8.75 o 
  -4   1   2        0.04       -0.32      0.85 o 
  -3   1   2      111.86      127.06     10.08 o 
  -2   1   2      390.46      410.87     12.86 o 
  -1   1   2     4979.64     4325.71     27.05 o 
   0   1   2       15.30       11.17      1.17 o 
   1   1   2     4979.82     4145.70     14.26 o 
   2   1   2      393.83      415.08     10.01 o 
   3   1   2      111.66      115.40      6.72 o 
   4   1   2        0.04        0.56      1.17 o 
   5   1   2      183.04      183.17      8.94 o 
  -5   2   2      223.54      224.55      6.61 o 
  -4   2   2       55.03       53.17      4.34 o 
  -3   2   2       58.50       69.30      7.25 o 
  -2   2   2      191.66      177.11      5.02 o 
  -1   2   2    13182.16    11636.33     50.27 o 
   2   2   2      188.19      187.83      7.11 o 
   3   2   2       58.64       56.99      4.86 o 
   4   2   2       55.35       55.62      5.17 o 
   5   2   2      223.25      219.47      9.96 o 
  -5   3   2       13.88       14.91      2.74 o 
  -4   3   2       17.64       17.28      2.67 o 
  -3   3   2        8.85       14.54      3.75 o 
  -2   3   2      163.31      175.49      6.96 o 
  -1   3   2     1025.28     1092.82     22.01 o 
   0   3   2     7240.33     6335.92     26.80 o 
   1   3   2     1022.32     1021.79     15.86 o 
   2   3   2      166.01      188.07     11.61 o 
   3   3   2        8.60       11.58      3.63 o 
   4   3   2       17.39       21.85      3.39 o 
   5   3   2       13.86       14.16      2.77 o 
  -5   4   2        0.53        1.30      1.38 o 
  -4   4   2      334.37      342.25     13.17 o 
  -3   4   2       87.28       80.70      3.58 o 
  -1   4   2      122.36      118.71      7.93 o 
   0   4   2     2018.86     2031.34     25.91 o 
   1   4   2      124.23      118.93      6.18 o 
   2   4   2      217.21      250.15     14.22 o 
   3   4   2       86.39       87.58      5.31 o 
   4   4   2      336.06      328.83     13.15 o 
   5   4   2        0.58        1.67      1.62 o 
  -5   5   2        3.40        2.74      1.63 o 
  -4   5   2       70.61       74.98      6.50 o 
  -3   5   2       16.95       18.49      2.51 o 
  -1   5   2     1322.77     1338.53     28.15 o 
   0   5   2      142.00      139.87      5.15 o 
   1   5   2     1323.38     1309.11     17.10 o 
   2   5   2      905.29      900.17     28.71 o 
   3   5   2       17.28       19.20      2.77 o 
   4   5   2       70.67       81.05     12.93 o 
   5   5   2        3.41        1.72      1.43 o 
  -5   6   2        6.96        6.68      1.90 o 
  -3   6   2       25.93       23.04      3.31 o 
  -2   6   2       18.06        8.24      3.07 o 
  -1   6   2       96.02       92.11      8.18 o 
   0   6   2        1.14        0.93      0.95 o 
   1   6   2       95.71       97.68      8.38 o 
   2   6   2       18.27       15.12      4.41 o 
   3   6   2       25.97       23.07      3.75 o 
   4   6   2       16.19       13.69      2.23 o 
   5   6   2        6.93        8.13      2.18 o 
  -5   7   2        6.08        2.62      1.20 o 
  -3   7   2        7.51       24.40      3.41 o 
  -2   7   2      168.06      176.78      7.87 o 
  -1   7   2       16.41       21.06      2.64 o 
   0   7   2       21.22       27.51      4.23 o 
   1   7   2       16.94       14.14      2.74 o 
   2   7   2      168.34      163.72      7.69 o 
   3   7   2        7.66        8.69      2.59 o 
   4   7   2       17.19       18.62      2.54 o 
   5   7   2        6.20       11.27      2.22 o 
  -2   8   2       16.08       12.59      2.80 o 
  -1   8   2      114.77      120.19      6.66 o 
   0   8   2      707.90      740.68     13.91 o 
   1   8   2      114.69      121.27      7.72 o 
   2   8   2       16.42       20.39      3.80 o 
   3   8   2       30.97       24.69      4.09 o 
   4   8   2        5.55        3.97      1.30 o 
  -2   9   2       88.49       94.33      8.17 o 
  -1   9   2       35.96       33.84      5.05 o 
   0   9   2      202.37      222.45     10.56 o 
   1   9   2       35.86       29.10      3.83 o 
   2   9   2       88.95       83.40      7.69 o 
   3   9   2       73.43       66.50      4.42 o 
   4   9   2       11.88        9.58      1.63 o 
  -4  10   2       10.61       11.30      2.24 o 
  -3  10   2       77.87       64.72      5.86 o 
  -2  10   2       25.54       30.20      4.83 o 
  -1  10   2       22.24       22.43      4.43 o 
   0  10   2       23.10       21.99      2.86 o 
   1  10   2       21.47       28.24      4.84 o 
   2  10   2       25.27       23.31      4.32 o 
   3  10   2       77.89       66.88      4.21 o 
   4  10   2       10.75       10.38      2.09 o 
  -2  11   2        5.32        3.76      1.74 o 
  -1  11   2        5.99        2.98      2.41 o 
   0  11   2        6.46        4.98      4.13 o 
   1  11   2        6.22        7.04      2.74 o 
   2  11   2        5.25        3.23      2.15 o 
   3  11   2        5.45        4.70      1.15 o 
  -2  12   2        0.92       -1.54      1.54 o 
  -1  12   2        3.31        2.76      2.11 o 
   0  12   2        1.30       -0.20      3.58 o 
   1  12   2        3.29        3.41      2.15 o 
   2  12   2        0.92        0.20      1.35 o 
   0  13   2        1.07        0.32      1.13 o 
   1  13   2       27.24       28.71      4.07 o 
   1   0   3      375.60      359.32      5.60 o 
   2   0   3      178.75      196.47      9.92 o 
   3   0   3      137.41      122.33      6.81 o 
   4   0   3      280.96      286.05     10.94 o 
   5   0   3        0.34       -0.72      1.31 o 
  -5   1   3       11.25       10.83      2.45 o 
  -4   1   3       51.66       47.73      3.13 o 
  -3   1   3        4.95        7.93      2.96 o 
  -2   1   3      380.08      377.96     12.70 o 
  -1   1   3      626.78      548.18     10.35 o 
   0   1   3      863.83      783.80     10.79 o 
   1   1   3      630.26      584.23      5.07 o 
   2   1   3      385.68      402.74      9.82 o 
   3   1   3        5.12        4.72      1.65 o 
   4   1   3       51.00       55.87      5.10 o 
   5   1   3       11.72       10.00      2.25 o 
  -5   2   3      171.32      177.80      8.41 o 
  -4   2   3      246.88      262.67      8.02 o 
  -3   2   3       26.95       23.25      4.24 o 
  -2   2   3      348.45      378.11      8.54 o 
  -1   2   3     8995.13     7733.21     55.66 o 
   0   2   3     6583.61     5847.44     34.01 o 
   1   2   3     8987.38     8047.61     46.53 o 
   2   2   3      344.36      387.35     11.24 o 
   3   2   3       27.17       30.47      4.77 o 
   4   2   3      246.19      261.97     11.07 o 
   5   2   3      171.62      177.11      8.93 o 
  -5   3   3       15.02       14.31      2.54 o 
  -4   3   3       76.02       82.55      4.22 o 
  -3   3   3      239.54      266.99     14.16 o 
  -2   3   3      324.04      338.37     12.53 o 
  -1   3   3     6618.68     5529.89     19.59 o 
   0   3   3       88.89       76.04      3.16 o 
   1   3   3     6620.89     6317.40     43.09 o 
   2   3   3      322.83      332.59     15.74 o 
   3   3   3      240.37      241.59      8.43 o 
   4   3   3       75.87       85.68      6.69 o 
   5   3   3       15.21       18.26      3.18 o 
  -5   4   3       31.32       33.45      3.84 o 
  -4   4   3      125.06      124.34      7.96 o 
  -3   4   3       78.86       80.17      3.35 o 
  -1   4   3      628.25      621.10     17.21 o 
   0   4   3      752.50      742.45     10.95 o 
   1   4   3      629.05      651.24     14.75 o 
   2   4   3      710.33      737.42     24.88 o 
   3   4   3       77.86       80.76      5.15 o 
   4   4   3      125.10      125.49      6.03 o 
   5   4   3       31.57       29.29      3.93 o 
  -5   5   3        3.20        2.55      1.66 o 
  -4   5   3      104.02       95.75      7.21 o 
  -3   5   3       19.39       14.45      2.17 o 
  -2   5   3      179.27      196.04     12.67 o 
  -1   5   3      158.55      166.65      9.92 o 
   0   5   3      521.34      493.20     14.36 o 
   1   5   3      160.25      160.37      6.32 o 
   2   5   3      179.05      187.06     13.32 o 
   3   5   3       20.02       12.87      2.74 o 
   4   5   3      104.54      112.18      5.85 o 
   5   5   3        3.20        3.05      1.39 o 
  -5   6   3        5.56        6.42      1.78 o 
  -3   6   3       69.47       66.14      5.32 o 
  -2   6   3      465.54      465.17     20.91 o 
  -1   6   3      717.80      714.44     22.47 o 
   0   6   3      289.06      273.22     12.15 o 
   1   6   3      712.94      736.61     22.95 o 
   2   6   3      462.84      444.56     11.86 o 
   3   6   3       69.42       72.29      6.48 o 
   4   6   3       69.09       77.13      4.95 o 
   5   6   3        5.61        4.90      1.68 o 
  -5   7   3       12.75       11.88      2.25 o 
  -2   7   3       37.68       38.01      3.79 o 
  -1   7   3      110.23      104.66      7.03 o 
   0   7   3       14.29       13.97      3.19 o 
   1   7   3      109.76       99.88      7.04 o 
   2   7   3       38.12       34.40      3.63 o 
   3   7   3       38.63       44.04      5.32 o 
   4   7   3       11.71       12.62      2.12 o 
   5   7   3       12.72       12.13      2.32 o 
  -2   8   3        7.95        6.14      2.27 o 
  -1   8   3       19.93       28.49      4.85 o 
   0   8   3      970.65     1043.81     16.60 o 
   1   8   3       20.52       24.30      2.68 o 
   2   8   3        7.62        6.15      2.20 o 
   3   8   3       80.81       87.92      7.45 o 
   4   8   3       14.55       14.71      2.21 o 
  -2   9   3       45.23       45.22      5.73 o 
  -1   9   3       46.38       47.08      5.84 o 
   0   9   3      126.35      150.83      6.83 o 
   1   9   3       45.65       44.48      3.73 o 
   2   9   3       44.42       43.93      5.63 o 
   3   9   3       19.71       17.84      2.48 o 
   4   9   3        0.54        1.19      0.87 o 
  -4  10   3        4.47        3.39      1.45 o 
  -2  10   3       14.03        9.82      2.99 o 
  -1  10   3       16.84       14.78      3.73 o 
   0  10   3       17.11       17.47      4.85 o 
   1  10   3       17.18       15.34      3.66 o 
   2  10   3       13.73       12.03      3.06 o 
   3  10   3        4.64        3.00      1.79 o 
   4  10   3        4.59        6.22      1.63 o 
  -2  11   3       74.78       71.81      7.07 o 
  -1  11   3       35.30       33.52      5.42 o 
   0  11   3        5.58        6.32      1.60 o 
   1  11   3       35.57       36.10      5.35 o 
   2  11   3       75.04       63.19      6.73 o 
   3  11   3        3.61        3.74      1.13 o 
  -1  12   3       15.42       18.81      3.76 o 
   0  12   3        3.27        3.28      2.00 o 
   1  12   3       15.38       13.11      3.15 o 
   2  12   3       19.39       14.44      2.93 o 
   0  13   3        8.38        5.99      2.15 o 
   1  13   3        0.17       -0.61      1.51 o 
   1   0   4     2110.38     1950.34     11.16 o 
   2   0   4      576.78      522.49      9.15 o 
   3   0   4      750.94      754.94     16.74 o 
   4   0   4      128.46      119.41      7.17 o 
   5   0   4        0.71        1.45      1.30 o 
  -5   1   4        1.05        0.90      1.22 o 
  -4   1   4       22.82       28.20      3.56 o 
  -3   1   4       45.24       47.53      4.37 o 
  -2   1   4     1261.06     1306.33     19.12 o 
  -1   1   4     1506.03     1387.11     12.46 o 
   0   1   4      631.87      683.94     11.27 o 
   1   1   4     1509.94     1483.77      8.73 o 
   2   1   4     1262.69     1320.88     23.01 o 
   3   1   4       45.44       55.59      4.65 o 
   4   1   4       22.89       18.42      2.98 o 
   5   1   4        1.00        0.31      1.22 o 
  -5   2   4       28.83       32.18      3.79 o 
  -4   2   4       61.34       64.10      5.34 o 
  -3   2   4      368.29      377.57     16.93 o 
  -2   2   4        3.63        5.34      1.24 o 
  -1   2   4      907.15      824.75     10.14 o 
   0   2   4     2145.84     1947.33     21.24 o 
   1   2   4      905.69      921.00     17.07 o 
   2   2   4        3.32        4.24      2.37 o 
   3   2   4      367.32      406.18     21.37 o 
   4   2   4       62.03       76.14      6.10 o 
   5   2   4       28.66       30.63      3.84 o 
  -4   3   4      132.44      142.61      5.52 o 
  -3   3   4       79.36       78.81      3.67 o 
  -2   3   4     3994.41     4155.09     32.44 o 
  -1   3   4     3062.43     2859.98     20.76 o 
   0   3   4     1388.14     1347.31     20.99 o 
   1   3   4     3063.07     3089.99     24.80 o 
   2   3   4     3998.77     4087.07     56.23 o 
   3   3   4       80.59       83.11      3.75 o 
   4   3   4      132.69      133.85      8.25 o 
   5   3   4      149.85      147.08      8.24 o 
  -4   4   4      259.97      264.99     11.41 o 
  -3   4   4       29.31       27.23      2.18 o 
  -2   4   4     1242.19     1272.32     29.57 o 
  -1   4   4     1862.41     1832.65     29.92 o 
   0   4   4     1173.42     1092.66     13.91 o 
   1   4   4     1862.67     1937.86     27.34 o 
   2   4   4     1241.36     1273.26     33.19 o 
   3   4   4       29.26       25.71      5.14 o 
   4   4   4      260.51      276.09      8.93 o 
   5   4   4       23.56       29.03      3.82 o 
  -5   5   4        8.80        8.92      2.13 o 
  -3   5   4       25.12       20.19      5.02 o 
  -2   5   4       48.93       39.68      5.92 o 
  -1   5   4        9.26        7.92      2.50 o 
   0   5   4       62.30       58.48      5.36 o 
   1   5   4        9.65        7.90      1.59 o 
   2   5   4       49.78       30.73      5.77 o 
   3   5   4       24.69       24.95      3.74 o 
   4   5   4        0.48        2.51      1.44 o 
   5   5   4        8.95        5.75      2.07 o 
  -5   6   4       54.78       51.34      4.55 o 
  -2   6   4      184.10      183.08      7.50 o 
  -1   6   4      580.82      630.00     21.39 o 
   0   6   4        1.57        1.62      1.18 o 
   1   6   4      578.86      601.05     21.40 o 
   2   6   4      185.96      176.65     12.03 o 
   3   6   4      186.86      182.40     10.24 o 
   4   6   4       44.65       51.07      4.10 o 
   5   6   4       55.00       52.04      4.67 o 
  -5   7   4        2.96        4.51      1.53 o 
  -2   7   4      135.81      143.68      7.28 o 
  -1   7   4       32.21       35.84      3.47 o 
   0   7   4       15.74       16.20      3.55 o 
   1   7   4       32.04       28.96      3.89 o 
   2   7   4      135.80      144.69      7.37 o 
   3   7   4      329.83      358.88     15.12 o 
   4   7   4       40.18       37.48      3.44 o 
   5   7   4        2.89        1.57      1.15 o 
  -2   8   4        8.59       14.13      3.28 o 
  -1   8   4        2.43        3.20      3.96 o 
   0   8   4       76.27       77.25      5.15 o 
   1   8   4        2.21        0.71      1.26 o 
   2   8   4        8.79        7.80      2.41 o 
   3   8   4      308.03      327.81     14.45 o 
   4   8   4       34.84       34.39      3.14 o 
  -2   9   4       13.20        9.79      2.93 o 
  -1   9   4       81.91       72.64      7.21 o 
   0   9   4       26.08       24.27      2.88 o 
   1   9   4       81.95       79.00      4.90 o 
   2   9   4       13.45       10.64      3.16 o 
   3   9   4        9.35        8.11      1.87 o 
   4   9   4        1.25        1.07      0.93 o 
  -4  10   4        7.85        6.11      1.68 o 
  -2  10   4       31.99       28.82      4.82 o 
  -1  10   4       41.84       39.67      5.81 o 
   0  10   4        4.75        4.52      1.46 o 
   1  10   4       41.51       43.42      5.90 o 
   2  10   4       31.89       34.99      5.48 o 
   3  10   4       10.91       10.77      1.79 o 
   4  10   4        7.64        6.11      1.53 o 
  -2  11   4       29.01       23.18      4.05 o 
  -1  11   4        6.68        5.90      2.96 o 
   0  11   4        4.71        3.30      1.35 o 
   1  11   4        6.66        3.21      2.10 o 
   2  11   4       28.80       25.56      4.27 o 
   3  11   4        7.87        7.59      1.68 o 
   0  12   4        1.53        5.41      2.53 o 
   1  12   4       23.59       20.91      4.00 o 
   2  12   4        8.42        6.26      2.11 o 
   0  13   4       14.13       12.40      2.66 o 
   1  13   4       18.13       14.41      3.03 o 
   1   0   5      606.39      547.70      6.11 o 
   2   0   5        1.91        1.47      0.62 o 
   3   0   5        2.11        1.00      1.14 o 
   4   0   5      126.91      135.72      7.66 o 
   5   0   5       17.96       16.67      2.84 o 
  -5   1   5       25.23       21.83      3.21 o 
  -4   1   5       12.98       12.27      2.43 o 
  -3   1   5      913.53     1001.04     19.41 o 
  -2   1   5      134.44      121.04      6.67 o 
  -1   1   5     2545.39     2339.82     23.95 o 
   0   1   5      896.03      858.07     14.31 o 
   1   1   5     2537.62     2407.46     24.56 o 
   2   1   5      136.13      130.70      7.27 o 
   3   1   5      914.34      995.86     19.54 o 
   4   1   5       12.79       15.32      2.78 o 
   5   1   5       25.24       22.99      3.28 o 
  -5   2   5        6.80        6.55      1.96 o 
  -4   2   5       78.17       84.02      5.94 o 
  -3   2   5     1135.46     1101.06     17.28 o 
  -2   2   5      221.08      233.65      7.33 o 
  -1   2   5     2867.43     2657.87     26.78 o 
   0   2   5      930.83      889.45     15.67 o 
   1   2   5     2862.96     2871.28     23.80 o 
   3   2   5     1136.23     1101.64     14.33 o 
   4   2   5       78.40       86.28      6.52 o 
   5   2   5        6.90        8.93      2.36 o 
  -4   3   5       65.54       65.35      3.78 o 
  -3   3   5       15.46       17.35      3.39 o 
  -2   3   5      193.57      213.54     10.52 o 
  -1   3   5       85.14       87.37      6.05 o 
   0   3   5      795.06      777.27     16.14 o 
   1   3   5       83.72       97.32     15.55 o 
   3   3   5       15.71       18.80      1.87 o 
   4   3   5       63.78       62.08      5.67 o 
   5   3   5       21.67       19.39      3.24 o 
  -4   4   5      466.41      464.85     14.87 o 
  -3   4   5       30.45       25.04      5.28 o 
  -2   4   5     2104.11     2147.45     38.06 o 
  -1   4   5      742.02      715.81     18.98 o 
   0   4   5      205.16      217.77      6.51 o 
   1   4   5      742.32      740.02     18.07 o 
   2   4   5     2095.56     2137.28     43.92 o 
   3   4   5       30.68       22.38      2.93 o 
   4   4   5      466.30      516.42     12.12 o 
   5   4   5        0.39       -0.06      1.33 o 
  -3   5   5      180.32      201.10     14.74 o 
  -2   5   5     1552.33     1563.69     35.51 o 
  -1   5   5      797.29      799.62     22.23 o 
   0   5   5      147.66      149.29      5.93 o 
   1   5   5      793.68      819.51     20.32 o 
   2   5   5     1550.06     1617.82     40.18 o 
   3   5   5      180.62      191.82     10.00 o 
   4   5   5      158.22      171.50      7.22 o 
   5   5   5        1.63        0.49      1.09 o 
  -2   6   5      146.48      142.49      6.68 o 
  -1   6   5      304.50      288.03     14.72 o 
   0   6   5        1.78        3.19      2.04 o 
   1   6   5      299.59      278.21      9.65 o 
   2   6   5      146.45      137.89      7.20 o 
   3   6   5        5.18       10.92      3.00 o 
   4   6   5        5.48        4.99      1.62 o 
   5   6   5        1.42        1.62      1.11 o 
  -2   7   5      151.69      152.00      8.10 o 
  -1   7   5       39.52       37.12      3.55 o 
   0   7   5       23.67       20.77      4.50 o 
   1   7   5       38.52       30.66      4.02 o 
   2   7   5      152.10      147.06      7.53 o 
   3   7   5       48.72       45.77      5.66 o 
   4   7   5       51.87       60.30      4.38 o 
   5   7   5        2.48        2.67      1.25 o 
  -2   8   5      118.50      117.77      8.71 o 
  -1   8   5        7.70        8.41      2.04 o 
   0   8   5       30.15       29.29      2.50 o 
   1   8   5        7.52        6.98      1.49 o 
   2   8   5      117.49      118.60      8.76 o 
   3   8   5       54.92       54.10      6.14 o 
   4   8   5        2.36        1.74      1.04 o 
  -2   9   5        6.18        3.18      2.27 o 
  -1   9   5      241.32      256.97     13.47 o 
   0   9   5       64.15       67.39      6.28 o 
   1   9   5      242.94      250.40     13.10 o 
   2   9   5        6.46        3.03      2.20 o 
   3   9   5        0.41        0.31      1.11 o 
   4   9   5        2.64        2.37      0.97 o 
  -2  10   5       72.30       74.55      7.28 o 
  -1  10   5       88.73       98.63      8.79 o 
   0  10   5        2.56        2.34      1.31 o 
   1  10   5       88.41       96.13      8.45 o 
   2  10   5       72.67       68.53      7.15 o 
   3  10   5       62.74       56.68      3.95 o 
  -1  11   5       52.97       61.10      6.87 o 
   0  11   5       18.88        9.39      3.05 o 
   1  11   5       52.20       58.93      6.62 o 
   2  11   5       28.11       29.32      4.62 o 
   3  11   5       25.26       25.02      1.87 o 
   0  12   5       15.20       16.24      3.61 o 
   1  12   5       72.45       75.27      7.06 o 
   2  12   5        1.75       -0.07      1.12 o 
   0  13   5        2.22        1.95      1.18 o 
   1  13   5       84.56       81.12      6.37 o 
   0   0   6       10.34       13.93      2.17 o 
   1   0   6     1003.38      909.87      9.26 o 
   2   0   6      988.59      995.82     11.20 o 
   3   0   6      213.59      228.83      9.20 o 
   4   0   6       62.28       64.39      5.46 o 
   5   0   6        1.09        1.01      1.33 o 
  -5   1   6        4.55        1.05      1.14 o 
  -4   1   6       35.27       35.51      4.04 o 
  -3   1   6      126.72      127.04      5.40 o 
  -2   1   6     1036.65     1019.73     14.11 o 
  -1   1   6      994.87      890.72     22.97 o 
   0   1   6     1642.78     1577.94     30.91 o 
   1   1   6      987.85      949.05      9.46 o 
   2   1   6     1039.56     1112.02     20.88 o 
   3   1   6      125.87      126.52      4.03 o 
   4   1   6       35.66       41.29      4.54 o 
   5   1   6        4.56        3.77      1.72 o 
  -5   2   6       36.71       37.90      4.09 o 
  -4   2   6       11.74       10.39      2.38 o 
  -3   2   6       73.99       69.01      3.43 o 
  -2   2   6      268.90      286.91      8.19 o 
  -1   2   6     1593.02     1483.18     22.90 o 
   0   2   6     1878.76     1879.75     24.56 o 
   1   2   6     1598.70     1555.00     18.58 o 
   3   2   6       73.56       70.59      3.42 o 
   4   2   6       11.19       12.01      1.79 o 
   5   2   6       36.59       35.30      4.07 o 
  -4   3   6        0.99        1.22      1.36 o 
  -3   3   6      123.01      119.95      4.59 o 
  -2   3   6      100.28      100.19      5.07 o 
  -1   3   6     1592.71     1565.30     25.76 o 
   0   3   6       59.26       70.14      5.32 o 
   1   3   6     1590.11     1639.13     28.81 o 
   3   3   6      123.55      121.33      4.61 o 
   4   3   6        0.89       -0.32      1.55 o 
   5   3   6        9.08        9.66      2.40 o 
  -4   4   6      187.83      186.32      9.33 o 
  -3   4   6      280.14      279.15     16.29 o 
  -2   4   6      287.19      324.90     15.05 o 
  -1   4   6      252.11      253.86     11.54 o 
   0   4   6      818.02      799.43     31.03 o 
   1   4   6      252.79      248.89      8.39 o 
   2   4   6      284.58      298.05     16.75 o 
   3   4   6      281.44      264.02      7.09 o 
   4   4   6      189.31      204.15      7.71 o 
   5   4   6       28.88       29.73      3.78 o 
  -2   5   6     1223.52     1190.19     31.25 o 
  -1   5   6      837.58      826.78     22.77 o 
   0   5   6       55.69       51.73      3.97 o 
   1   5   6      842.11      850.47     21.96 o 
   2   5   6     1227.73     1151.11     34.82 o 
   3   5   6      213.88      213.18     10.65 o 
   4   5   6      252.64      284.37     10.03 o 
   5   5   6       32.31       40.36      4.24 o 
  -2   6   6      112.35      120.05      6.27 o 
  -1   6   6      107.56      114.03      9.37 o 
   0   6   6       43.07       53.22      6.07 o 
   1   6   6      107.43      108.90      6.29 o 
   2   6   6      113.35      112.57      6.32 o 
   3   6   6        2.51        5.76      2.66 o 
   4   6   6       47.18       43.58      3.74 o 
   5   6   6       11.96       12.91      2.53 o 
  -2   7   6      293.92      339.43     13.84 o 
  -1   7   6       91.74      107.15      6.03 o 
   0   7   6      119.68      106.03      5.61 o 
   1   7   6       92.78       99.50      7.27 o 
   2   7   6      294.54      295.90     14.24 o 
   3   7   6       28.17       22.80      4.14 o 
   4   7   6       14.77       11.78      2.08 o 
   5   7   6        2.74        3.03      1.11 o 
  -2   8   6       44.50       43.02      5.54 o 
  -1   8   6        7.49       10.93      2.33 o 
   0   8   6        4.61        4.57      1.29 o 
   1   8   6        7.35       10.64      2.80 o 
   2   8   6       43.85       38.48      5.05 o 
   3   8   6      286.60      313.12     14.40 o 
   4   8   6       14.77       12.68      1.94 o 
  -2   9   6      165.51      182.46     11.32 o 
  -1   9   6       30.19       32.31      5.03 o 
   0   9   6       61.37       63.10      4.56 o 
   1   9   6       30.27       28.18      4.61 o 
   2   9   6      165.41      171.16     11.04 o 
   3   9   6       13.86       17.26      2.44 o 
   4   9   6       49.11       46.99      3.23 o 
  -1  10   6       30.09       38.16      5.56 o 
   0  10   6      106.15      110.55     10.50 o 
   1  10   6       29.46       32.69      5.26 o 
   2  10   6       40.36       42.61      5.74 o 
   3  10   6       72.03       62.36      4.10 o 
   0  11   6      246.42      249.66     13.17 o 
   1  11   6       35.35       40.71      5.65 o 
   2  11   6       19.25       24.70      4.23 o 
   3  11   6        5.53        6.27      1.01 o 
   0  12   6      103.20      106.42      8.10 o 
   1  12   6       30.07       32.24      4.69 o 
   2  12   6        2.94        2.72      1.70 o 
   0  13   6       33.96       34.89      4.09 o 
   1  13   6       53.07       51.58      5.02 o 
   1   0   7      236.78      221.53      7.65 o 
   2   0   7     2830.16     2951.12     26.05 o 
   3   0   7      345.49      363.71      7.95 o 
   4   0   7        6.17        3.91      1.76 o 
   5   0   7       24.03       22.96      3.28 o 
  -5   1   7       19.00       18.92      2.93 o 
  -4   1   7       51.91       59.29      5.18 o 
  -3   1   7      628.34      641.01     10.37 o 
  -2   1   7      899.02      868.07     11.09 o 
  -1   1   7       35.15       34.84      1.84 o 
   0   1   7      106.48      124.20      4.64 o 
   1   1   7       36.07       40.01      2.52 o 
   2   1   7      900.71      908.09     25.06 o 
   3   1   7      627.37      648.07     10.06 o 
   4   1   7       52.21       51.56      3.52 o 
   5   1   7       18.92       14.49      2.71 o 
  -5   2   7        3.80        4.03      1.84 o 
  -4   2   7        2.75        3.70      1.69 o 
  -3   2   7       20.02       17.46      1.61 o 
  -2   2   7      133.11      132.50      4.60 o 
  -1   2   7      255.48      239.77      6.47 o 
   0   2   7        0.01       -0.12      1.31 o 
   1   2   7      256.06      247.56      7.83 o 
   3   2   7       20.38       20.56      2.18 o 
   4   2   7        2.82        3.84      1.30 o 
   5   2   7        3.96        3.50      1.87 o 
  -4   3   7       67.16       72.56      5.74 o 
  -3   3   7       96.12       99.37      3.79 o 
  -2   3   7       63.92       51.80      3.72 o 
  -1   3   7      126.87      131.38      7.75 o 
   0   3   7      149.89      155.78      8.27 o 
   1   3   7      126.66      134.90      8.57 o 
   3   3   7       95.05      102.59      4.31 o 
   4   3   7       66.59       66.51      5.94 o 
   5   3   7        3.54        1.72      1.55 o 
  -3   4   7       28.11       25.36      2.70 o 
  -2   4   7      284.87      289.31     14.30 o 
  -1   4   7      142.11      142.66      8.92 o 
   0   4   7        8.69        9.19      1.77 o 
   1   4   7      143.75      145.63      6.75 o 
   3   4   7       28.30       27.66      2.60 o 
   4   4   7       31.54       27.46      2.99 o 
   5   4   7       23.50       25.23      3.36 o 
  -4   5   7        3.96        4.05      2.05 o 
  -2   5   7      254.27      233.59     13.89 o 
  -1   5   7      387.54      379.95     15.81 o 
   0   5   7        1.86        2.37      1.09 o 
   1   5   7      387.93      422.16     16.30 o 
   2   5   7      254.31      241.64     16.47 o 
   3   5   7       13.54       13.02      2.23 o 
   4   5   7        3.88        3.64      1.43 o 
   5   5   7       27.14       25.20      3.24 o 
  -2   6   7      935.35      979.47     17.79 o 
  -1   6   7      129.57      138.83     10.42 o 
   0   6   7        5.39        2.83      1.78 o 
   1   6   7      128.74      127.31      9.49 o 
   2   6   7      931.08      966.11     18.55 o 
   3   6   7      737.20      743.32     21.00 o 
   4   6   7      130.77      123.21      6.03 o 
   5   6   7        1.78        3.04      1.37 o 
  -2   7   7      129.53      133.37      8.80 o 
  -1   7   7       66.13       71.20      5.01 o 
   0   7   7      308.18      306.74      7.60 o 
   1   7   7       67.31       75.76      6.50 o 
   2   7   7      129.29      126.13      8.75 o 
   3   7   7      637.30      683.10     20.93 o 
   4   7   7        2.04        1.19      1.15 o 
  -2   8   7      188.35      201.86     11.54 o 
  -1   8   7        9.21       10.35      3.00 o 
   0   8   7       18.05       18.09      2.15 o 
   1   8   7        9.24        4.43      2.00 o 
   2   8   7      186.21      171.04     10.74 o 
   3   8   7       55.40       59.35      6.41 o 
   4   8   7       27.68       24.28      2.50 o 
  -1   9   7       33.76       37.50      5.39 o 
   0   9   7        7.68        5.03      1.67 o 
   1   9   7       33.75       37.20      5.25 o 
   2   9   7      176.42      172.55     11.12 o 
   3   9   7        1.78        0.84      1.32 o 
   4   9   7        3.34        3.92      1.13 o 
   0  10   7        6.27        5.53      2.11 o 
   1  10   7       88.30      103.83      8.85 o 
   2  10   7       44.07       51.66      6.35 o 
   3  10   7        7.10        8.16      1.30 o 
   0  11   7      191.44      200.77     11.80 o 
   1  11   7       73.36       72.38      7.31 o 
   2  11   7       18.74       19.10      3.71 o 
   3  11   7        7.28        7.35      1.34 o 
   0  12   7      112.37      112.24      8.22 o 
   1  12   7       77.67       76.77      6.96 o 
   2  12   7        5.43        3.12      1.66 o 
   0  13   7        1.64        1.26      1.19 o 
   1  13   7        4.60        2.99      1.64 o 
   0   0   8     1857.04     1848.79     26.88 o 
   1   0   8       95.98       87.71      5.31 o 
   2   0   8      116.15      121.06      7.00 o 
   3   0   8      552.80      540.47      8.19 o 
   4   0   8      140.12      153.41      5.98 o 
   5   0   8        2.02        1.32      1.25 o 
  -5   1   8        0.10        3.27      1.66 o 
  -4   1   8       48.17       57.04      5.08 o 
  -3   1   8      317.39      330.48      6.97 o 
  -2   1   8      194.59      221.39      5.63 o 
  -1   1   8      206.24      199.85      8.63 o 
   0   1   8       23.08       25.68      2.34 o 
   1   1   8      209.45      214.11      6.25 o 
   2   1   8      191.48      227.40     13.10 o 
   3   1   8      316.46      324.73      7.93 o 
   4   1   8       49.49       49.51      4.14 o 
   5   1   8        0.09       -0.54      1.40 o 
  -4   2   8      121.69      129.55      7.62 o 
  -3   2   8      131.29      125.24      4.93 o 
  -2   2   8      536.53      542.83      9.43 o 
  -1   2   8      459.56      450.35      7.83 o 
   0   2   8      535.87      509.21     14.77 o 
   1   2   8      461.68      501.69     11.63 o 
   2   2   8      536.86      543.92     21.18 o 
   3   2   8      131.18      129.79      4.73 o 
   4   2   8      122.03      116.92      5.43 o 
   5   2   8       12.92        9.71      2.24 o 
  -4   3   8        7.00        6.51      2.28 o 
  -3   3   8      148.46      148.34      5.17 o 
  -2   3   8       79.78       93.99      4.94 o 
  -1   3   8       24.90       21.68      3.47 o 
   0   3   8        0.42        2.58      1.74 o 
   1   3   8       26.19       29.23      3.05 o 
   3   3   8      148.28      151.43      5.68 o 
   4   3   8        6.73        4.70      1.94 o 
   5   3   8        0.26        1.89      2.09 o 
  -3   4   8       57.82       56.25      6.75 o 
  -2   4   8      190.10      175.87     11.35 o 
  -1   4   8      810.86      841.99     22.18 o 
   0   4   8        0.76        1.41      1.07 o 
   1   4   8      806.75      852.86     16.95 o 
   3   4   8       57.71       60.32      3.78 o 
   4   4   8       26.57       22.32      2.68 o 
   5   4   8        5.14        5.82      1.81 o 
  -2   5   8      208.54      184.80     12.54 o 
  -1   5   8     1137.31     1166.50     28.12 o 
   0   5   8      424.08      439.70     11.57 o 
   1   5   8     1134.24     1173.37     20.92 o 
   2   5   8      208.42      196.60     20.57 o 
   3   5   8        0.85        3.94      3.23 o 
   4   5   8       30.00       29.68      3.08 o 
   5   5   8       29.98       26.44      3.34 o 
  -2   6   8       60.32       54.83      7.39 o 
  -1   6   8       70.38       65.22      7.40 o 
   0   6   8      101.93      115.87      9.46 o 
   1   6   8       69.49       71.10      4.56 o 
   2   6   8       60.01       62.26      4.99 o 
   3   6   8      451.09      462.41     11.04 o 
   4   6   8       22.69       24.98      2.88 o 
   5   6   8        0.95        2.12      1.27 o 
  -1   7   8       95.98       94.58      5.89 o 
   0   7   8      531.91      521.27     11.19 o 
   1   7   8       96.14       87.33      7.09 o 
   2   7   8      154.63      165.53     10.06 o 
   3   7   8      578.21      594.57     12.83 o 
   4   7   8       58.88       52.33      3.81 o 
  -1   8   8      118.45      130.61      9.45 o 
   0   8   8      119.37      108.07      6.33 o 
   1   8   8      118.48      125.73      9.08 o 
   2   8   8       16.51       17.02      3.82 o 
   3   8   8      193.67      195.96      6.12 o 
   4   8   8       15.20       14.46      2.00 o 
  -4   9   8        0.67        2.75      1.27 o 
   0   9   8       77.14       85.42      7.66 o 
   1   9   8        1.36        4.20      2.35 o 
   2   9   8        6.58       11.12      3.18 o 
   3   9   8        1.27        1.73      1.07 o 
   4   9   8        0.70       -0.53      0.76 o 
   0  10   8      157.32      159.62     10.66 o 
   1  10   8       57.09       62.40      7.03 o 
   2  10   8      109.06      104.33      8.63 o 
   3  10   8       10.80       12.07      1.45 o 
   0  11   8        0.05       -0.42      1.78 o 
   1  11   8      102.91      115.77      9.17 o 
   2  11   8        7.44        8.80      2.53 o 
   3  11   8        0.91        3.62      1.08 o 
   0  12   8       60.77       59.17      6.01 o 
   1  12   8        8.89        7.39      2.52 o 
   2  12   8       10.78       10.34      2.39 o 
   0  13   8        0.01        0.85      1.13 o 
   1  13   8       37.59       34.80      3.98 o 
   1   0   9      414.67      379.63     12.08 o 
   2   0   9        3.81        2.69      1.71 o 
   3   0   9       19.26       18.99      1.86 o 
   4   0   9        0.01       -0.16      1.00 o 
   5   0   9        7.06        7.04      2.00 o 
  -5   1   9        0.32       -1.61      1.61 o 
  -4   1   9       39.42       39.40      6.66 o 
  -3   1   9      153.62      156.90      5.03 o 
  -2   1   9      541.31      569.89     12.33 o 
  -1   1   9      352.97      383.97     12.61 o 
   0   1   9       98.79      111.20      8.73 o 
   1   1   9      353.90      378.78     10.13 o 
   2   1   9      540.94      616.41     21.97 o 
   3   1   9      154.03      150.80      6.18 o 
   4   1   9       38.95       41.50      3.33 o 
   5   1   9        0.32       -0.61      1.17 o 
  -4   2   9      150.68      157.65      6.13 o 
  -3   2   9      127.92      135.73      5.01 o 
  -2   2   9      999.73      999.79     13.12 o 
  -1   2   9      330.63      358.93     10.26 o 
   0   2   9       21.37       19.92      3.53 o 
   1   2   9      332.48      374.90     10.64 o 
   2   2   9      998.95     1057.41     30.23 o 
   3   2   9      128.01      130.50      4.76 o 
   4   2   9      151.57      161.69      6.41 o 
   5   2   9        5.31        2.48      1.44 o 
  -4   3   9       28.03       34.15      4.12 o 
  -3   3   9        5.14        4.42      1.18 o 
  -2   3   9       15.52       18.37      3.63 o 
  -1   3   9      290.61      324.51     13.21 o 
   0   3   9     2617.91     2758.53     38.75 o 
   1   3   9      290.92      339.27     11.47 o 
   2   3   9       15.64       14.69      4.09 o 
   3   3   9        5.19        3.39      1.04 o 
   4   3   9       28.85       28.89      3.90 o 
   5   3   9        8.03       12.01      2.49 o 
  -3   4   9       29.23       26.86      3.74 o 
  -2   4   9      305.42      288.75     14.68 o 
  -1   4   9      557.92      575.71     18.96 o 
   0   4   9     1136.24     1245.16     27.67 o 
   1   4   9      551.98      623.30     15.10 o 
   3   4   9       29.32       21.83      3.36 o 
   4   4   9       26.09       26.44      2.76 o 
   5   4   9       16.64       16.83      2.78 o 
  -2   5   9      316.04      314.06     16.44 o 
  -1   5   9      778.05      857.43     24.84 o 
   0   5   9      413.36      406.56     11.64 o 
   1   5   9      780.32      833.21     18.38 o 
   2   5   9      315.19      299.60     11.96 o 
   3   5   9       70.02       76.61      4.40 o 
   4   5   9       19.37       22.15      3.32 o 
   5   5   9       16.35       15.51      2.46 o 
  -2   6   9       19.20       18.03      4.43 o 
  -1   6   9       67.82       69.07      7.83 o 
   0   6   9       10.58        9.70      2.98 o 
   1   6   9       67.90       66.01      4.58 o 
   2   6   9       18.53       20.66      3.74 o 
   3   6   9        6.02        5.86      1.60 o 
   4   6   9       17.12       16.23      2.34 o 
   5   6   9       11.70        8.48      1.74 o 
  -1   7   9       64.63       67.46      8.26 o 
   0   7   9      151.56      148.61      7.17 o 
   1   7   9       64.21       70.06      6.45 o 
   2   7   9      453.51      465.48     17.05 o 
   3   7   9       35.29       37.30      3.33 o 
   4   7   9        8.51        5.69      1.55 o 
   0   8   9        2.71        0.96      1.70 o 
   1   8   9       71.31       64.50      6.68 o 
   2   8   9      152.19      145.89     10.05 o 
   3   8   9      120.55      125.69      4.88 o 
   4   8   9       70.26       63.23      3.81 o 
   0   9   9      515.11      527.69     19.07 o 
   1   9   9      142.22      157.51     10.76 o 
   2   9   9      136.54      145.14     10.29 o 
   3   9   9       70.75       62.65      3.35 o 
   4   9   9       48.65       43.89      2.81 o 
   0  10   9      835.99      918.35     25.55 o 
   1  10   9       58.03       49.01      6.26 o 
   2  10   9       27.07       22.52      4.14 o 
   3  10   9       10.93        9.50      1.69 o 
   0  11   9       41.05       47.65      5.79 o 
   1  11   9      105.07      108.80      8.77 o 
   2  11   9       25.08       21.08      3.83 o 
   3  11   9       12.86       13.26      2.33 o 
   0  12   9        5.00        6.77      2.42 o 
   1  12   9       47.71       44.40      5.21 o 
   2  12   9        0.36        1.50      1.21 o 
   0   0  10      532.30      546.10     16.79 o 
   1   0  10      306.23      308.45     11.48 o 
   2   0  10      101.32      133.27     10.15 o 
   3   0  10        1.23        0.71      0.82 o 
   4   0  10       37.11       44.32      3.38 o 
   5   0  10       13.18       13.68      2.46 o 
  -5   1  10        5.45        4.74      1.76 o 
  -4   1  10       28.27       28.01      2.69 o 
  -3   1  10      124.04      113.09      4.24 o 
  -2   1  10      208.25      206.05      6.18 o 
  -1   1  10      408.54      433.59     14.52 o 
   0   1  10       53.83       60.62     17.03 o 
   1   1  10      408.11      430.22     10.25 o 
   2   1  10      207.66      225.98     13.91 o 
   3   1  10      122.87      121.37      3.85 o 
   4   1  10       28.07       27.04      2.70 o 
   5   1  10        5.69        5.42      1.71 o 
  -4   2  10       14.82       15.48      2.09 o 
  -3   2  10      181.09      191.12      6.18 o 
  -2   2  10      465.10      484.06     12.16 o 
  -1   2  10     1184.08     1267.50     25.86 o 
   0   2  10      371.71      432.67     15.42 o 
   1   2  10     1171.95     1210.08     28.11 o 
   2   2  10      466.50      539.05     22.40 o 
   3   2  10      181.38      179.89      5.62 o 
   4   2  10       14.78       16.28      2.98 o 
   5   2  10       11.96        9.03      2.15 o 
  -4   3  10       16.42       16.24      3.15 o 
  -3   3  10       26.07       29.92      4.24 o 
  -2   3  10      153.95      143.58      9.88 o 
  -1   3  10      403.48      407.81     15.66 o 
   0   3  10     1185.07     1332.23     28.24 o 
   1   3  10      401.05      438.31     12.50 o 
   2   3  10      154.59      160.25     12.76 o 
   3   3  10       25.65       29.54      2.60 o 
   4   3  10       16.20       18.16      2.36 o 
   5   3  10       33.93       30.31      3.55 o 
  -3   4  10      136.21      133.44      8.14 o 
  -2   4  10      130.05      134.97      5.95 o 
  -1   4  10      356.89      387.26     16.41 o 
   0   4  10      509.65      664.80     21.20 o 
   1   4  10      356.62      384.87     15.48 o 
   3   4  10      136.49      139.08      5.66 o 
   4   4  10       36.43       38.95      5.67 o 
   5   4  10       16.50       12.67      2.38 o 
  -2   5  10      156.25      157.89     11.88 o 
  -1   5  10       62.49       52.21      6.55 o 
   0   5  10      451.94      500.22     13.55 o 
   1   5  10       62.54       65.96      7.27 o 
   2   5  10      154.45      152.85      8.82 o 
   3   5  10       16.57       17.44      3.01 o 
   4   5  10       25.60       22.33      4.15 o 
   5   5  10        7.17        8.40      2.52 o 
  -1   6  10       93.43       89.68      9.20 o 
   0   6  10      239.09      221.11      8.26 o 
   1   6  10       94.02       90.61      5.57 o 
   2   6  10       39.25       29.63      4.37 o 
   3   6  10        9.31       10.49      1.86 o 
   4   6  10       75.33       82.62      4.64 o 
   5   6  10        1.12        1.73      1.02 o 
  -1   7  10       61.86       58.41      7.88 o 
   0   7  10       97.02       85.34      5.63 o 
   1   7  10       62.38       64.81      6.42 o 
   2   7  10       34.78       34.06      4.92 o 
   3   7  10       14.23       13.77      2.12 o 
   4   7  10       24.74       24.14      2.51 o 
   0   8  10        3.14        5.79      2.40 o 
   1   8  10      203.62      215.31     12.20 o 
   2   8  10      320.22      336.12     15.43 o 
   3   8  10      167.44      160.85      5.39 o 
   4   8  10       29.09       25.94      2.41 o 
   0   9  10      207.67      206.95     12.06 o 
   1   9  10      112.51      118.71      9.40 o 
   2   9  10      131.77      136.12      9.92 o 
   3   9  10      104.59      104.48      5.51 o 
   4   9  10        8.77        5.91      1.82 o 
   0  10  10       28.98       27.88      4.82 o 
   1  10  10       14.66       14.29      3.69 o 
   2  10  10        7.80        9.80      3.11 o 
   3  10  10       21.27       18.29      2.21 o 
   0  11  10      129.27      136.25      9.59 o 
   1  11  10        2.55        0.50      1.66 o 
   2  11  10        6.13        6.95      2.25 o 
   3  11  10        1.95       -0.80      0.87 o 
   0  12  10       94.88       96.45      7.31 o 
   1  12  10      168.63      172.80      9.86 o 
   2  12  10        0.94        1.92      1.38 o 
   1   0  11        2.75        3.66      1.51 o 
   2   0  11      264.39      272.92     15.24 o 
   3   0  11       21.09       20.39      3.30 o 
   4   0  11       41.45       41.39      3.33 o 
   5   0  11        8.06       11.97      2.35 o 
  -5   1  11       17.23       25.58      3.41 o 
  -4   1  11       19.89       21.03      2.44 o 
  -3   1  11       32.29       30.79      2.61 o 
  -2   1  11      602.41      619.10     21.99 o 
  -1   1  11      582.60      638.39     18.45 o 
   0   1  11     1234.64     1410.51     20.08 o 
   1   1  11      585.10      583.26     12.67 o 
   2   1  11      597.80      619.88     23.83 o 
   3   1  11       32.05       27.93      2.53 o 
   4   1  11       19.98       20.49      2.38 o 
   5   1  11       17.16       15.55      2.60 o 
  -4   2  11       28.83       27.15      2.79 o 
  -3   2  11        8.94        8.04      1.50 o 
  -2   2  11       73.54       64.15      6.55 o 
  -1   2  11       38.47       33.57      4.57 o 
   0   2  11     1471.27     1696.97     32.56 o 
   1   2  11       37.69       33.77      5.23 o 
   2   2  11       73.31       79.63      8.95 o 
   3   2  11        8.85        8.70      1.46 o 
   4   2  11       28.26       24.58      3.54 o 
   5   2  11       12.49       11.72      2.13 o 
  -4   3  11       52.61       52.21      5.52 o 
  -3   3  11        8.50        7.12      1.56 o 
  -2   3  11      210.52      197.90      7.04 o 
  -1   3  11      492.82      565.57     19.24 o 
   0   3  11       97.64      103.18      8.59 o 
   1   3  11      492.24      552.58     14.73 o 
   2   3  11      210.42      206.57     14.82 o 
   3   3  11        8.52        8.20      1.43 o 
   4   3  11       52.31       59.57      9.02 o 
   5   3  11       24.98       20.75      2.70 o 
  -3   4  11       16.30       13.75      2.95 o 
  -2   4  11       79.75       82.10      7.39 o 
  -1   4  11     1610.06     1651.65     34.89 o 
   0   4  11       11.42       15.69      3.76 o 
   1   4  11     1606.23     1680.61     26.94 o 
   2   4  11       79.53       67.16      5.68 o 
   3   4  11       15.96       18.75      2.80 o 
   4   4  11        8.68        6.73      2.15 o 
   5   4  11       34.47       29.76      2.35 o 
  -2   5  11      117.47      111.44     10.40 o 
  -1   5  11      291.76      268.04     15.03 o 
   0   5  11       12.37       15.32      3.01 o 
   1   5  11      292.91      296.82      8.37 o 
   2   5  11      116.84      109.57      7.66 o 
   3   5  11       30.14       27.86      2.66 o 
   4   5  11       47.65       51.38      3.70 o 
   5   5  11       15.67       14.72      1.61 o 
  -1   6  11       14.92       12.13      3.85 o 
   0   6  11       84.62       80.39      5.18 o 
   1   6  11       14.52       11.53      4.64 o 
   2   6  11       62.57       69.79      6.51 o 
   3   6  11      143.78      150.41      6.12 o 
   4   6  11       13.59       10.76      1.75 o 
   0   7  11      623.80      638.48     15.53 o 
   1   7  11      328.81      315.13     14.15 o 
   2   7  11       82.74       76.70      7.29 o 
   3   7  11       60.96       64.77      4.06 o 
   4   7  11       39.96       39.50      5.11 o 
   0   8  11       74.96       64.59      6.79 o 
   1   8  11      594.58      651.39     21.35 o 
   2   8  11       42.66       42.66      5.74 o 
   3   8  11        8.00        8.97      1.89 o 
   4   8  11       17.88       16.70      1.86 o 
   0   9  11       25.97       28.35      4.69 o 
   1   9  11      193.99      201.27     12.32 o 
   2   9  11      143.46      155.86     10.72 o 
   3   9  11       69.09       71.68      4.50 o 
   0  10  11        0.77        1.36      2.26 o 
   1  10  11       72.90       87.73      8.23 o 
   2  10  11      141.84      153.15     10.15 o 
   3  10  11        9.31        6.99      1.52 o 
   0  11  11      219.37      264.57     13.13 o 
   1  11  11        4.93        3.40      2.42 o 
   2  11  11        9.65       13.41      3.06 o 
   0  12  11       55.55       48.19      5.16 o 
   1  12  11       16.95       11.46      2.84 o 
   0   0  12      768.53      853.19     23.56 o 
   1   0  12      244.92      295.66     12.82 o 
   2   0  12       25.26       24.93      5.14 o 
   3   0  12       22.18       25.62      2.61 o 
   4   0  12        0.89        0.36      1.21 o 
   5   0  12       11.89       12.33      2.33 o 
  -4   1  12        2.34        5.13      1.46 o 
  -3   1  12       39.00       36.84      2.88 o 
  -2   1  12       11.73        7.70      2.77 o 
  -1   1  12      167.78      181.01     10.46 o 
   0   1  12     1508.92     1745.85     34.33 o 
   1   1  12      169.96      178.65      7.43 o 
   2   1  12       11.44        9.04      3.45 o 
   3   1  12       38.57       35.42      2.86 o 
   4   1  12        2.34        1.07      1.26 o 
   5   1  12       19.32       15.58      2.67 o 
  -4   2  12       26.81       22.61      2.56 o 
  -3   2  12       65.58       68.47      3.92 o 
  -2   2  12       31.06       30.16      2.82 o 
  -1   2  12      112.27      109.16      8.65 o 
   0   2  12      903.99     1007.29     26.50 o 
   1   2  12      110.21      103.70      9.28 o 
   2   2  12       31.16       18.74      4.71 o 
   3   2  12       65.50       60.75      3.55 o 
   4   2  12       26.96       25.10      2.68 o 
   5   2  12        6.19        5.22      1.08 o 
  -4   3  12       11.78       12.22      2.81 o 
  -3   3  12       17.49       16.62      3.23 o 
  -2   3  12      167.57      150.48      6.43 o 
  -1   3  12      286.61      327.70     15.39 o 
   0   3  12        0.19       -1.71      2.46 o 
   1   3  12      286.06      294.70     14.20 o 
   2   3  12      168.20      152.55      7.54 o 
   3   3  12       17.24       16.83      2.29 o 
   4   3  12       11.61        9.91      1.77 o 
   5   3  12       10.33       10.16      3.17 o 
  -3   4  12        1.40        3.08      2.04 o 
  -2   4  12        9.96       16.57      2.43 o 
  -1   4  12      531.45      548.44     21.09 o 
   0   4  12      192.39      215.19     13.41 o 
   1   4  12      531.73      561.12     16.25 o 
   2   4  12        9.62       19.29      2.79 o 
   3   4  12        1.51        1.66      0.94 o 
   4   4  12        6.46        7.25      1.53 o 
   5   4  12       18.06       17.91      1.78 o 
  -2   5  12        0.58        2.73      2.14 o 
  -1   5  12       39.65       30.23      5.37 o 
   0   5  12      224.80      220.16      9.83 o 
   1   5  12       40.04       34.44      4.26 o 
   2   5  12        0.62        0.86      1.14 o 
   3   5  12       26.53       23.64      2.86 o 
   4   5  12        2.13        2.30      1.06 o 
   5   5  12        7.40        9.04      1.64 o 
  -1   6  12       76.45       73.24      8.71 o 
   0   6  12      159.09      166.37      7.68 o 
   1   6  12       77.08       64.27      4.32 o 
   2   6  12      127.99      132.38      9.18 o 
   3   6  12       16.75       15.45      3.30 o 
   4   6  12       13.62       16.19      2.06 o 
   0   7  12       38.28       38.83      5.03 o 
   1   7  12      500.93      470.85     17.64 o 
   2   7  12      149.06      161.05     10.56 o 
   3   7  12       23.19       20.64      3.61 o 
   4   7  12       44.08       48.56      3.14 o 
   0   8  12        0.08        0.03      1.81 o 
   1   8  12      125.90      143.18     10.33 o 
   2   8  12       16.63       14.20      3.53 o 
   3   8  12       14.65       12.15      2.12 o 
   4   8  12       27.57       28.38      3.52 o 
   0   9  12       54.49       61.85      6.93 o 
   1   9  12       51.64       54.94      6.63 o 
   2   9  12       46.92       49.42      6.07 o 
   3   9  12       11.38       12.06      1.93 o 
   0  10  12      179.22      167.93     10.97 o 
   1  10  12       54.00       55.69      6.52 o 
   2  10  12       43.82       39.92      5.21 o 
   3  10  12        0.08       -0.76      1.02 o 
   0  11  12        9.52        4.03      2.09 o 
   1  11  12       17.62       21.31      4.10 o 
   2  11  12       35.47       33.78      4.34 o 
   0  12  12       18.44       22.60      3.48 o 
   1  12  12       13.67       16.72      3.05 o 
   1   0  13      738.98      766.90     22.02 o 
   2   0  13      242.59      232.71      8.25 o 
   3   0  13       64.94       67.34      3.90 o 
   4   0  13       46.21       46.11      3.96 o 
   5   0  13        1.83        0.51      1.05 o 
  -4   1  13       20.13       26.90      4.46 o 
  -3   1  13       14.04       10.62      2.88 o 
  -2   1  13       80.54       82.62      4.87 o 
  -1   1  13      867.05      966.42     25.67 o 
   0   1  13        3.26        5.28      2.86 o 
   1   1  13      873.27      913.55     27.89 o 
   2   1  13       80.44       81.13      4.99 o 
   3   1  13       14.19       16.02      2.57 o 
   4   1  13       20.30       23.97      2.56 o 
   5   1  13       36.21       32.93      2.51 o 
  -4   2  13       54.36       63.72      6.05 o 
  -3   2  13       11.28       13.33      1.85 o 
  -2   2  13       89.05       87.53      3.85 o 
  -1   2  13      140.51      147.68     10.43 o 
   0   2  13      183.23      208.74     12.78 o 
   1   2  13      141.03      133.75     10.80 o 
   2   2  13       88.74       75.92      4.99 o 
   3   2  13       11.79       10.15      1.49 o 
   4   2  13       54.14       62.38      5.08 o 
   5   2  13        2.83        1.05      0.78 o 
  -4   3  13        2.58        0.60      1.77 o 
  -3   3  13      245.89      279.53     12.46 o 
  -2   3  13      150.16      137.64      6.37 o 
  -1   3  13      107.63      123.94     10.09 o 
   0   3  13     1037.92     1177.63     31.31 o 
   1   3  13      108.05      124.47     11.43 o 
   2   3  13      150.43      143.32      7.10 o 
   3   3  13      247.13      251.54      7.23 o 
   4   3  13        2.55        2.09      1.05 o 
   5   3  13        1.00       -0.67      1.10 o 
  -3   4  13       67.96       65.90      6.24 o 
  -2   4  13       89.45       88.56      5.39 o 
  -1   4  13      106.02       99.35      9.42 o 
   0   4  13      357.67      377.16     18.45 o 
   1   4  13      105.84      106.10      5.14 o 
   2   4  13       89.41       92.63      7.14 o 
   3   4  13       67.27       59.57      5.40 o 
   4   4  13       14.69       14.97      2.06 o 
   5   4  13       17.98       16.01      1.64 o 
  -1   5  13       41.50       41.72      3.72 o 
   0   5  13      373.00      380.75     11.07 o 
   1   5  13       42.12       37.79      3.23 o 
   2   5  13      177.85      159.76      9.78 o 
   3   5  13      106.64      112.31      7.84 o 
   4   5  13       46.07       54.62      3.59 o 
  -1   6  13      448.82      433.13     15.08 o 
   0   6  13      395.36      392.60     15.47 o 
   1   6  13      449.11      432.58     21.42 o 
   2   6  13      547.81      587.55     19.55 o 
   3   6  13       61.19       61.17      5.95 o 
   4   6  13      124.83      130.30      4.37 o 
   0   7  13       22.84       26.09      4.39 o 
   1   7  13      217.54      233.62     12.69 o 
   2   7  13      225.64      227.58     12.71 o 
   3   7  13        2.47        2.85      1.71 o 
   4   7  13       70.20       84.84      6.13 o 
   0   8  13       41.92       54.85      6.42 o 
   1   8  13       70.69       65.66      7.19 o 
   2   8  13       18.26       10.34      3.16 o 
   3   8  13       14.40       13.44      2.42 o 
   4   8  13       11.61       11.06      1.62 o 
   0   9  13      108.13      101.09      8.78 o 
   1   9  13      192.52      223.46     13.05 o 
   2   9  13       46.97       47.08      5.94 o 
   3   9  13        0.00       -1.02      1.02 o 
   0  10  13      304.11      355.75     15.80 o 
   1  10  13       21.43       20.16      4.15 o 
   2  10  13        3.91        0.91      1.76 o 
   3  10  13        7.42        6.10      1.83 o 
   0  11  13        5.89        8.37      2.52 o 
   1  11  13      109.43      113.71      8.47 o 
   2  11  13       10.50       12.46      2.73 o 
   0  12  13        6.26        4.86      1.68 o 
   1  12  13       38.11       40.05      4.52 o 
   0   0  14       68.21       80.59      8.10 o 
   1   0  14     1269.56     1342.85     30.39 o 
   2   0  14      255.02      243.90      6.69 o 
   3   0  14      142.92      132.45      5.44 o 
   4   0  14        4.88        4.76      1.32 o 
   5   0  14       25.51       18.72      2.76 o 
  -4   1  14       17.28       15.35      2.05 o 
  -3   1  14      122.29      121.09      5.27 o 
  -2   1  14       35.02       39.63      2.44 o 
  -1   1  14      165.08      154.91     10.81 o 
   0   1  14      264.33      254.82     14.51 o 
   2   1  14       34.19       38.20      2.71 o 
   3   1  14      122.65      114.87      5.09 o 
   4   1  14       17.27       14.98      2.04 o 
   5   1  14       26.93       22.99      3.14 o 
  -4   2  14        6.49        8.94      2.64 o 
  -3   2  14        2.34        1.17      1.89 o 
  -2   2  14      355.28      364.98     12.77 o 
  -1   2  14       78.51       70.15      7.68 o 
   0   2  14      100.44      109.95      9.85 o 
   1   2  14       77.18       76.51      8.63 o 
   2   2  14      358.04      370.90     16.34 o 
   3   2  14        2.46        1.25      0.83 o 
   4   2  14        6.52        8.44      1.66 o 
   5   2  14       12.16       12.79      1.60 o 
  -4   3  14       34.18       30.08      4.31 o 
  -3   3  14       37.95       34.40      4.76 o 
  -2   3  14       17.84       15.20      3.56 o 
  -1   3  14      151.73      159.04      6.92 o 
   0   3  14       58.10       62.50      7.60 o 
   1   3  14      150.28      164.63      6.34 o 
   2   3  14       17.72       14.48      2.47 o 
   3   3  14       38.08       35.39      2.71 o 
   4   3  14       34.14       34.00      3.53 o 
   5   3  14        1.24        0.63      0.80 o 
  -3   4  14      173.49      184.51     10.54 o 
  -2   4  14       58.59       55.66      4.37 o 
  -1   4  14       44.53       38.60      3.53 o 
   0   4  14        1.11        0.89      1.02 o 
   1   4  14       45.62       46.00      3.59 o 
   2   4  14       59.14       53.21      5.68 o 
   3   4  14      174.93      156.01      8.77 o 
   4   4  14       14.27       13.34      1.82 o 
  -1   5  14       72.77       72.98      5.13 o 
   0   5  14       11.11        7.28      2.59 o 
   1   5  14       74.98       76.45      4.78 o 
   2   5  14      381.98      373.73     15.30 o 
   3   5  14      211.79      217.92     10.68 o 
   4   5  14       68.02       72.04      3.96 o 
  -1   6  14        5.90        8.30      2.33 o 
   0   6  14      314.42      338.55     14.31 o 
   1   6  14        5.51        5.01      2.23 o 
   2   6  14       78.49       84.06      7.62 o 
   3   6  14      174.43      173.95      9.74 o 
   4   6  14       68.81       73.03      6.24 o 
   0   7  14      201.04      214.04     12.15 o 
   1   7  14        0.59       -0.79      1.77 o 
   2   7  14       32.71       42.03      5.60 o 
   3   7  14        2.04        5.00      2.09 o 
   4   7  14        8.74        8.57      2.30 o 
   0   8  14        2.56        3.27      2.53 o 
   1   8  14      112.55      136.29     10.18 o 
   2   8  14        0.59       -0.27      1.68 o 
   3   8  14        7.92        1.24      3.64 o 
   4   8  14        7.95       10.88      2.17 o 
   0   9  14       32.97       27.26      4.68 o 
   1   9  14      127.59      137.26     10.32 o 
   2   9  14       24.78       23.72      4.43 o 
   3   9  14        0.82        0.34      0.85 o 
   0  10  14       37.88       38.52      5.30 o 
   1  10  14       47.39       57.05      6.40 o 
   2  10  14        1.59        2.29      1.75 o 
   0  11  14        2.85        2.58      1.70 o 
   1  11  14       41.77       39.89      4.93 o 
   2  11  14       19.05       17.14      2.88 o 
   1   0  15      144.75      140.13     10.34 o 
   2   0  15       21.20       18.40      2.04 o 
   3   0  15        7.31        8.94      1.61 o 
   4   0  15       17.03       20.46      2.32 o 
   5   0  15        1.66        2.88      1.25 o 
  -4   1  15      180.49      173.89     10.01 o 
  -3   1  15       32.98       33.41      3.65 o 
  -2   1  15      283.82      266.60      6.55 o 
  -1   1  15      438.27      478.26     19.95 o 
   0   1  15       70.68       70.21      8.15 o 
   2   1  15      282.48      269.76      7.45 o 
   3   1  15       33.30       32.42      2.78 o 
   4   1  15      182.06      173.63      6.38 o 
   5   1  15        8.96        5.26      1.56 o 
  -4   2  15       26.55       24.19      3.86 o 
  -3   2  15       86.19       83.85      7.11 o 
  -2   2  15      208.49      206.26      9.97 o 
  -1   2  15      586.81      610.76     24.13 o 
   0   2  15      106.06      112.11     10.34 o 
   1   2  15      585.18      580.87     13.73 o 
   2   2  15      209.51      207.65      7.28 o 
   3   2  15       85.32       80.02      4.96 o 
   4   2  15       26.67       28.97      2.68 o 
   5   2  15        2.61        3.41      1.59 o 
  -4   3  15       32.55       32.55      4.35 o 
  -3   3  15       15.95       13.89      3.38 o 
  -2   3  15       41.51       36.52      4.54 o 
  -1   3  15       62.62       59.73      3.25 o 
   0   3  15        0.49        0.02      1.13 o 
   1   3  15       62.66       66.58      4.26 o 
   2   3  15       41.72       37.52      4.84 o 
   3   3  15       15.97       14.02      3.25 o 
   4   3  15       32.49       28.96      2.74 o 
  -3   4  15       89.28       97.79      7.81 o 
  -2   4  15      797.03      773.58     20.29 o 
  -1   4  15       20.68       23.40      3.18 o 
   0   4  15       74.83       83.42      5.47 o 
   1   4  15       21.07       20.08      2.53 o 
   2   4  15      798.09      787.10     21.96 o 
   3   4  15       89.31       83.09      6.33 o 
   4   4  15       92.92       77.83      5.21 o 
  -1   5  15       52.98       49.60      5.32 o 
   0   5  15       92.07      100.85      5.38 o 
   1   5  15       52.80       55.16      5.95 o 
   2   5  15      437.08      452.51     17.21 o 
   3   5  15      161.26      155.38      8.82 o 
   4   5  15       64.64       63.02      5.90 o 
  -1   6  15       36.61       36.74      4.85 o 
   0   6  15      112.29      102.34      8.12 o 
   1   6  15       37.59       38.14      5.27 o 
   2   6  15       12.43       12.32      3.34 o 
   3   6  15       81.58       80.94      6.48 o 
   4   6  15        4.38        4.54      2.02 o 
   0   7  15      122.89      132.25      9.68 o 
   1   7  15      200.72      201.95     12.29 o 
   2   7  15       37.08       39.77      5.65 o 
   3   7  15       34.44       35.46      4.29 o 
   4   7  15       18.07       16.24      2.81 o 
   0   8  15       22.68       24.13      4.50 o 
   1   8  15      169.09      188.76     12.09 o 
   2   8  15       22.09       18.58      4.00 o 
   3   8  15        5.48        6.51      1.47 o 
   0   9  15        4.22        3.25      1.86 o 
   1   9  15        2.35        0.01      1.97 o 
   2   9  15        1.15        0.60      1.93 o 
   3   9  15        8.87        8.51      1.48 o 
   0  10  15        2.55        1.79      1.38 o 
   1  10  15       15.13       12.25      3.44 o 
   2  10  15       21.92       24.23      3.80 o 
   0  11  15        1.15        0.45      1.62 o 
   1  11  15        2.72       -0.86      1.31 o 
   0   0  16        1.85        1.15      1.88 o 
   1   0  16        4.04        6.33      1.28 o 
   2   0  16        2.51        2.87      1.24 o 
   3   0  16      294.22      289.03     11.43 o 
   4   0  16        0.54        0.75      1.42 o 
  -4   1  16        9.56        8.39      2.82 o 
  -3   1  16       28.76       28.28      4.15 o 
  -2   1  16      305.16      292.49      9.48 o 
  -1   1  16       41.97       37.53      2.54 o 
   0   1  16      203.28      201.22      7.97 o 
   1   1  16       42.11       38.65      5.12 o 
   2   1  16      305.39      296.19      8.85 o 
   3   1  16       28.64       24.75      3.79 o 
   4   1  16        9.61        7.77      1.98 o 
  -4   2  16        5.76        6.63      2.30 o 
  -3   2  16       63.77       72.09      6.83 o 
  -2   2  16      247.33      253.25     11.43 o 
  -1   2  16       32.30       30.33      2.38 o 
   0   2  16        2.46        4.10      1.34 o 
   1   2  16       31.74       30.15      3.03 o 
   2   2  16      248.59      264.95      8.48 o 
   3   2  16       63.78       66.34      6.46 o 
   4   2  16        5.69        4.67      1.35 o 
  -4   3  16       22.08       30.52      4.14 o 
  -3   3  16     1009.31     1105.89     25.83 o 
  -2   3  16       86.88       90.06      7.05 o 
  -1   3  16       81.56       74.71      3.77 o 
   0   3  16       16.74       17.32      2.64 o 
   1   3  16       80.77       72.13      4.60 o 
   2   3  16       84.59       96.93      7.84 o 
   3   3  16     1005.84     1057.00     25.35 o 
   4   3  16       22.54       20.93      2.19 o 
  -3   4  16      179.51      184.23     10.76 o 
  -2   4  16      180.64      184.64     10.25 o 
  -1   4  16       27.90       25.90      3.08 o 
   0   4  16      129.96      115.54      6.74 o 
   1   4  16       27.89       30.25      3.64 o 
   2   4  16      181.65      168.26     10.53 o 
   3   4  16      180.04      192.74     11.00 o 
   4   4  16       56.61       49.54      5.31 o 
  -1   5  16        9.46        7.58      2.40 o 
   0   5  16      301.97      309.51     14.00 o 
   1   5  16        9.56       13.98      3.23 o 
   2   5  16       98.80      102.31      8.40 o 
   3   5  16       30.82       37.04      4.27 o 
   4   5  16       15.25       16.43      3.05 o 
  -1   6  16       28.66       32.18      4.63 o 
   0   6  16        3.86        4.74      2.17 o 
   1   6  16       28.82       15.48      3.53 o 
   2   6  16      193.38      184.57     11.62 o 
   3   6  16        2.84        2.38      1.43 o 
   4   6  16       19.18       22.85      3.35 o 
   0   7  16       13.90       20.54      4.17 o 
   1   7  16      124.40      130.99     10.08 o 
   2   7  16       58.64       66.76      7.19 o 
   3   7  16        1.31        3.00      1.54 o 
   4   7  16       19.15       18.56      2.79 o 
   0   8  16       59.21       59.73      6.81 o 
   1   8  16       74.47       76.55      7.89 o 
   2   8  16        6.67        5.26      2.31 o 
   3   8  16        1.44        1.37      0.88 o 
   0   9  16       18.30       17.46      3.73 o 
   1   9  16        0.82       -0.52      2.22 o 
   2   9  16       25.55       27.98      4.46 o 
   3   9  16       19.98       22.79      2.89 o 
   0  10  16       62.91       63.51      6.34 o 
   1  10  16       18.09       21.65      3.90 o 
   2  10  16       30.42       35.47      2.84 o 
   0  11  16        0.34       -1.49      1.49 o 
   1  11  16       10.35       11.91      2.52 o 
   1   0  17        5.75        9.35      1.30 o 
   2   0  17      146.65      142.96      6.28 o 
   3   0  17       20.36       19.77      2.31 o 
   4   0  17       23.13       24.88      3.94 o 
  -4   1  17       36.02       38.49      4.78 o 
  -3   1  17        3.83        1.79      2.24 o 
  -2   1  17       12.43       12.87      1.99 o 
  -1   1  17      199.75      186.39      5.05 o 
   0   1  17      132.56      137.87      6.98 o 
   1   1  17      199.87      183.41      7.32 o 
   2   1  17       12.82       16.75      2.32 o 
   3   1  17        3.71        0.25      1.91 o 
   4   1  17       35.87       32.47      3.13 o 
  -4   2  17       55.41       54.76      5.63 o 
  -3   2  17      341.12      348.59     14.80 o 
  -2   2  17      215.31      206.74      7.68 o 
  -1   2  17       75.82       73.27      4.20 o 
   0   2  17      113.17      106.49      6.25 o 
   1   2  17       75.76       71.36      3.79 o 
   2   2  17      215.42      225.63      8.02 o 
   3   2  17      342.16      360.45     14.84 o 
   4   2  17       54.73       51.15      3.26 o 
  -3   3  17      538.03      619.74     19.71 o 
  -2   3  17       41.39       43.52      5.09 o 
  -1   3  17        1.13        0.00      0.83 o 
   0   3  17       60.29       63.47      5.03 o 
   1   3  17        1.08        1.40      1.76 o 
   2   3  17       41.91       40.86      4.06 o 
   3   3  17      539.57      598.38     19.03 o 
   4   3  17       43.06       36.12      4.53 o 
  -1   4  17       22.29       16.95      3.14 o 
   0   4  17      188.57      192.67     10.97 o 
   1   4  17       22.54       19.90      3.91 o 
   2   4  17      162.61      168.37     10.81 o 
   3   4  17      292.75      288.86     13.18 o 
   4   4  17        4.94        3.62      1.80 o 
  -1   5  17       17.20       18.58      3.37 o 
   0   5  17       17.87       21.47      4.00 o 
   1   5  17       17.29       11.54      3.22 o 
   2   5  17      157.86      174.27     11.15 o 
   3   5  17       64.89       65.15      6.24 o 
   4   5  17       25.20       20.59      3.26 o 
  -1   6  17        7.88        6.99      2.35 o 
   0   6  17       13.54        9.76      3.00 o 
   1   6  17        7.95       12.54      3.37 o 
   2   6  17       93.48      110.14      9.14 o 
   3   6  17       20.42       13.49      3.05 o 
   4   6  17       18.01       18.81      2.91 o 
   0   7  17       13.40        6.10      2.84 o 
   1   7  17        0.80       -2.31      2.94 o 
   2   7  17        9.15       10.00      3.21 o 
   3   7  17       11.74       10.19      1.66 o 
   0   8  17        9.37       13.43      3.52 o 
   1   8  17       13.34       13.62      3.68 o 
   2   8  17       49.96       55.28      6.33 o 
   3   8  17        1.56        1.55      0.89 o 
   0   9  17        0.22        1.27      2.01 o 
   1   9  17       67.83       69.26      7.07 o 
   2   9  17       74.58       72.54      7.69 o 
   0  10  17        0.49        4.07      2.21 o 
   1  10  17        4.62        5.78      2.36 o 
   2  10  17        3.21        0.92      1.62 o 
   0  11  17        2.03        1.08      1.23 o 
   1  11  17        0.04       -1.23      1.35 o 
   0   0  18        0.06        1.49      1.37 o 
   1   0  18        3.14        1.30      1.39 o 
   2   0  18        3.44        3.81      1.36 o 
   3   0  18      139.37      152.15      9.71 o 
   4   0  18       55.92       57.10      5.61 o 
  -4   1  18       84.45       93.09      7.08 o 
  -3   1  18      138.83      163.21     10.23 o 
  -2   1  18      173.54      175.29      7.16 o 
  -1   1  18      176.79      177.97      5.51 o 
   0   1  18      120.18      114.58      6.65 o 
   1   1  18      177.51      178.52      7.36 o 
   2   1  18      173.22      177.51      7.23 o 
   3   1  18      138.32      142.10      9.30 o 
   4   1  18       84.26       93.39      7.16 o 
  -4   2  18       76.04       79.45      6.49 o 
  -3   2  18       65.19       68.49      6.82 o 
  -2   2  18      767.46      738.04     18.77 o 
  -1   2  18      109.67       94.83      4.42 o 
   0   2  18        6.58        4.79      1.99 o 
   1   2  18      108.59       95.36      7.78 o 
   2   2  18      768.63      767.30     15.15 o 
   3   2  18       65.24       70.87      6.76 o 
   4   2  18       76.70       77.51      6.38 o 
  -3   3  18       73.77       83.65      7.37 o 
  -2   3  18      119.24      126.65      8.58 o 
  -1   3  18       82.00       78.32      6.76 o 
   0   3  18       43.58       43.79      5.28 o 
   1   3  18       81.42       83.72      7.51 o 
   2   3  18      119.01      127.62      8.79 o 
   3   3  18       73.84       72.50      6.70 o 
   4   3  18        1.32        0.30      1.25 o 
  -1   4  18       25.31       22.93      3.82 o 
   0   4  18       10.66        8.13      2.58 o 
   1   4  18       25.23       26.38      4.46 o 
   2   4  18      151.77      150.65      6.88 o 
   3   4  18      149.66      169.08      9.92 o 
   4   4  18       13.86        7.74      2.20 o 
  -1   5  18       19.68       17.00      3.67 o 
   0   5  18        5.90        5.75      2.51 o 
   1   5  18       19.72       16.11      3.56 o 
   2   5  18       61.50       69.06      4.70 o 
   3   5  18      183.13      186.67     10.09 o 
   4   5  18       13.03       11.74      2.49 o 
  -1   6  18       30.82       29.45      4.54 o 
   0   6  18        9.33        7.70      2.76 o 
   1   6  18       31.23       34.86      5.41 o 
   2   6  18       55.17       54.78      6.54 o 
   3   6  18        0.90        0.83      1.35 o 
   4   6  18       16.74       16.23      2.56 o 
   0   7  18      119.37      126.19      9.80 o 
   1   7  18       98.14      109.63      9.38 o 
   2   7  18       34.70       35.48      5.26 o 
   3   7  18        0.83        0.58      1.21 o 
   0   8  18       25.15       25.82      4.62 o 
   1   8  18       30.82       25.97      4.61 o 
   2   8  18       38.48       44.25      5.56 o 
   3   8  18       10.64        9.63      2.04 o 
   0   9  18        0.03        0.92      1.77 o 
   1   9  18        9.50        8.39      2.98 o 
   2   9  18        0.09       -1.62      1.62 o 
   0  10  18        4.89        4.77      1.90 o 
   1  10  18       29.64       32.61      4.47 o 
   1   0  19      173.13      165.99      6.10 o 
   2   0  19      668.96      636.88     13.84 o 
   3   0  19        0.83        3.44      1.65 o 
   4   0  19       96.88      106.69      7.40 o 
  -4   1  19      169.50      188.95      9.67 o 
  -3   1  19       94.48      105.49      8.23 o 
  -2   1  19      556.01      562.64     20.24 o 
  -1   1  19       84.77       84.49      3.94 o 
   0   1  19      114.21      100.97      7.91 o 
   1   1  19       86.36       90.68      7.70 o 
   2   1  19      554.64      563.09     13.07 o 
   3   1  19       93.64      107.26      8.11 o 
   4   1  19      169.91      191.50      9.78 o 
  -4   2  19       13.80       12.39      2.66 o 
  -3   2  19       49.18       54.41      5.97 o 
  -2   2  19      204.21      196.00      7.78 o 
  -1   2  19      205.14      202.78      7.29 o 
   0   2  19       92.89       79.45      7.20 o 
   1   2  19      205.53      198.91     11.50 o 
   2   2  19      204.65      200.35      7.92 o 
   3   2  19       49.34       55.83      5.92 o 
   4   2  19       13.63       11.36      2.58 o 
  -3   3  19       30.19       34.83      4.76 o 
  -2   3  19        7.62        7.84      2.61 o 
  -1   3  19       62.08       55.36      5.89 o 
   0   3  19       17.30       17.52      3.58 o 
   1   3  19       62.06       66.66      6.99 o 
   2   3  19        7.77        5.68      1.58 o 
   3   3  19       30.36       39.48      4.95 o 
   4   3  19        7.99        6.46      2.20 o 
  -1   4  19       61.09       48.23      5.67 o 
   0   4  19       11.98       14.46      3.47 o 
   1   4  19       61.77       60.15      6.82 o 
   2   4  19       35.33       34.21      3.40 o 
   3   4  19       48.01       44.26      5.14 o 
   4   4  19        4.70        8.50      2.01 o 
  -1   5  19       14.61       13.38      3.40 o 
   0   5  19        7.05        7.37      2.91 o 
   1   5  19       14.75       11.90      3.46 o 
   2   5  19       17.17       19.51      2.89 o 
   3   5  19       90.06       85.26      6.66 o 
   4   5  19        9.05       10.23      2.09 o 
  -1   6  19      119.87      116.51      8.63 o 
   0   6  19        8.40        4.85      2.74 o 
   1   6  19      119.08      126.72     10.06 o 
   2   6  19       27.75       24.60      2.80 o 
   3   6  19       31.25       20.54      3.28 o 
   0   7  19       57.09       39.92      5.68 o 
   1   7  19       73.48       68.98      7.46 o 
   2   7  19        0.88        0.62      2.45 o 
   3   7  19        7.09        7.22      2.02 o 
   0   8  19        0.57       -2.14      2.14 o 
   1   8  19       76.00       86.70      7.94 o 
   2   8  19        1.92        1.77      1.99 o 
   0   9  19        2.38        6.91      2.44 o 
   1   9  19       11.11       11.12      2.91 o 
   2   9  19        4.63        6.50      2.05 o 
   0  10  19        0.12       -1.44      1.44 o 
   1  10  19        6.57        7.48      2.41 o 
   0   0  20      212.85      216.22     11.96 o 
   1   0  20     1092.77     1111.61     18.93 o 
   2   0  20      900.99      890.98     28.05 o 
   3   0  20       38.70       37.07      4.87 o 
   4   0  20       18.91       14.54      2.78 o 
  -4   1  20      112.11      115.78      7.34 o 
  -3   1  20       16.94       15.29      3.22 o 
  -2   1  20       80.78       74.23      4.86 o 
  -1   1  20       15.53       15.02      1.75 o 
   0   1  20       51.71       48.90      4.14 o 
   1   1  20       15.41       14.83      2.46 o 
   2   1  20       81.31       78.65      5.03 o 
   3   1  20       16.73       15.05      3.42 o 
   4   1  20      111.89      108.39      7.12 o 
  -3   2  20       28.28       30.69      4.60 o 
  -2   2  20       18.17       14.17      2.42 o 
  -1   2  20       48.21       47.50      3.12 o 
   0   2  20        5.66        8.75      2.84 o 
   1   2  20       48.73       45.66      5.97 o 
   2   2  20       17.46       20.33      2.69 o 
   3   2  20       28.08       25.56      4.14 o 
   4   2  20       22.17       19.37      3.08 o 
  -3   3  20      269.23      285.29     12.95 o 
  -2   3  20      117.97      133.49     10.43 o 
  -1   3  20      159.58      162.72     10.28 o 
   0   3  20      230.83      234.97     12.87 o 
   1   3  20      160.39      160.93     10.97 o 
   2   3  20      117.86      130.27      6.42 o 
   3   3  20      269.33      262.92     11.97 o 
   4   3  20        1.64        1.46      1.34 o 
  -1   4  20       13.44       11.58      3.10 o 
   0   4  20       31.48       31.52      5.04 o 
   1   4  20       13.39        8.51      2.92 o 
   2   4  20      140.37      140.18      6.59 o 
   3   4  20       30.99       30.06      4.05 o 
   4   4  20        2.73       -0.01      1.09 o 
  -1   5  20       11.33        8.88      2.67 o 
   0   5  20       30.12       24.67      4.55 o 
   1   5  20       11.63        7.81      2.56 o 
   2   5  20       11.15       11.55      4.28 o 
   3   5  20        9.93        7.54      2.16 o 
  -1   6  20       67.43       68.74      6.71 o 
   0   6  20       10.48        6.68      2.65 o 
   1   6  20       67.44       60.01      7.09 o 
   2   6  20       51.15       53.03      3.90 o 
   3   6  20       37.42       28.17      3.55 o 
   0   7  20       15.14       12.31      3.42 o 
   1   7  20        9.90        3.39      2.21 o 
   2   7  20       18.48       25.42      4.29 o 
   3   7  20        3.92        1.96      1.20 o 
   0   8  20        1.27       -0.19      1.49 o 
   1   8  20        3.64        2.54      2.00 o 
   2   8  20        0.05        0.00      1.22 o 
   0   9  20        2.84       -0.11      1.21 o 
   1   9  20        6.10        6.19      2.27 o 
   2   9  20        5.06        6.19      1.86 o 
   1   0  21      466.51      480.72     15.75 o 
   2   0  21        1.94       -1.00      1.30 o 
   3   0  21       10.61       13.19      3.11 o 
   4   0  21       16.00       18.56      2.96 o 
  -4   1  21       14.54       19.82      3.02 o 
  -3   1  21        6.36       10.53      3.07 o 
  -2   1  21       41.57       39.50      3.64 o 
  -1   1  21      495.51      502.01     13.05 o 
   0   1  21        1.09        2.13      1.45 o 
   1   1  21      495.58      494.21     13.06 o 
   2   1  21       42.13       43.61      3.75 o 
   3   1  21        6.50       11.05      2.85 o 
   4   1  21       14.69       16.01      2.72 o 
  -3   2  21       34.75       30.61      4.41 o 
  -2   2  21      110.64      103.11      5.75 o 
  -1   2  21      107.19      100.74      7.94 o 
   0   2  21      168.50      186.77     11.57 o 
   1   2  21      107.39      112.23      9.20 o 
   2   2  21      112.07      104.46      5.72 o 
   3   2  21       34.75       42.95      4.99 o 
   4   2  21       42.15       36.76      3.83 o 
  -2   3  21        3.24        0.91      1.62 o 
  -1   3  21      102.27      102.67      6.00 o 
   0   3  21        5.83        6.43      2.79 o 
   1   3  21      102.18      120.04      9.74 o 
   2   3  21        3.29        2.70      1.27 o 
   3   3  21       19.02       16.91      3.16 o 
   4   3  21        8.28        7.79      1.98 o 
  -1   4  21       75.18       77.43      7.18 o 
   0   4  21        4.06       12.90      3.56 o 
   1   4  21       75.11       66.95      7.47 o 
   2   4  21        2.43        3.28      1.37 o 
   3   4  21        8.69        5.42      1.85 o 
  -1   5  21       58.56       60.18      6.35 o 
   0   5  21      413.78      415.44     17.73 o 
   1   5  21       59.53       64.98      7.30 o 
   2   5  21       14.05       12.17      2.18 o 
   3   5  21        7.90       10.08      2.35 o 
   0   6  21        3.19        2.30      1.96 o 
   1   6  21       15.42       15.52      3.72 o 
   2   6  21       73.20       82.31      7.59 o 
   3   6  21        0.39       -1.09      1.09 o 
   0   7  21        0.38       -0.38      1.32 o 
   1   7  21        6.65        8.17      2.95 o 
   2   7  21       14.36       14.30      3.23 o 
   0   8  21        7.06        2.82      2.07 o 
   1   8  21       14.30       13.22      3.13 o 
   2   8  21       32.58       32.83      4.27 o 
   0   9  21        5.53        4.34      1.73 o 
   1   9  21        0.67        7.73      2.28 o 
   0   0  22      323.19      372.40     16.52 o 
   1   0  22        2.26        4.15      1.65 o 
   2   0  22        1.37        2.31      1.27 o 
   3   0  22       11.73       11.82      2.82 o 
   4   0  22       16.58       20.69      2.89 o 
  -3   1  22        2.28        2.89      1.72 o 
  -2   1  22      102.18       97.45      5.50 o 
  -1   1  22       65.35       53.28      5.31 o 
   0   1  22      238.84      226.41      9.16 o 
   1   1  22       65.53       60.01      4.75 o 
   2   1  22      102.54      106.33      5.77 o 
   3   1  22        2.31        4.40      1.94 o 
   4   1  22       57.75       58.05      4.56 o 
  -3   2  22        5.58        5.91      2.21 o 
  -2   2  22       44.85       43.07      5.65 o 
  -1   2  22      651.74      630.13     14.81 o 
   0   2  22      164.31      183.60      8.28 o 
   1   2  22      652.43      675.09     23.33 o 
   2   2  22       45.24       48.42      3.98 o 
   3   2  22        5.50        3.64      1.64 o 
  -2   3  22        0.35        2.99      1.78 o 
  -1   3  22       85.81       85.66      5.52 o 
   0   3  22       26.72       32.07      5.15 o 
   1   3  22       86.04       86.09      8.25 o 
   2   3  22        0.31        1.64      1.08 o 
   3   3  22        3.90        2.10      1.53 o 
  -1   4  22       24.21       15.43      3.31 o 
   0   4  22       40.16       33.10      5.17 o 
   1   4  22       24.15       25.50      4.97 o 
   2   4  22       10.71       11.17      1.90 o 
   3   4  22        6.16        6.92      1.83 o 
  -1   5  22        3.63        7.02      2.61 o 
   0   5  22      499.84      504.91     19.44 o 
   1   5  22        3.65        5.86      2.77 o 
   2   5  22        2.39        4.50      2.24 o 
   3   5  22       10.56       10.59      2.11 o 
   0   6  22        0.88        0.62      1.61 o 
   1   6  22       11.37       16.65      3.63 o 
   2   6  22        1.06        0.97      1.48 o 
   0   7  22       12.53       11.09      2.77 o 
   1   7  22        7.50        5.30      2.57 o 
   2   7  22       22.61       17.94      3.37 o 
   0   8  22        6.63        8.60      2.62 o 
   1   8  22       12.81        9.53      2.77 o 
   1   0  23       33.16       37.54      3.79 o 
   2   0  23       68.07       58.65      4.24 o 
   3   0  23        4.94        4.54      2.10 o 
  -3   1  23        2.21        0.55      1.36 o 
  -2   1  23       38.62       39.37      3.55 o 
  -1   1  23        6.61       10.23      2.13 o 
   0   1  23      301.40      294.17     10.61 o 
   1   1  23        6.77        6.64      2.03 o 
   2   1  23       38.10       35.93      6.99 o 
   3   1  23        2.26        2.26      1.51 o 
  -2   2  23       22.85       21.54      3.87 o 
  -1   2  23      210.03      203.87      8.52 o 
   0   2  23        2.34        8.76      2.41 o 
   1   2  23      210.34      192.11      8.43 o 
   2   2  23       22.88       24.06      2.75 o 
   3   2  23        4.28        4.37      1.79 o 
  -2   3  23        7.15        8.99      2.75 o 
  -1   3  23       72.71       72.80      5.09 o 
   0   3  23        5.39        5.05      4.79 o 
   1   3  23       73.74       80.23      5.51 o 
   2   3  23        7.17        9.98      3.09 o 
   3   3  23        8.14        8.97      2.14 o 
  -1   4  23       20.20       21.21      2.73 o 
   0   4  23       43.31       48.29      6.29 o 
   1   4  23       20.12       19.57      4.06 o 
   2   4  23        7.62        9.81      2.91 o 
   3   4  23        3.64        3.33      1.35 o 
  -1   5  23       25.28       27.37      3.02 o 
   0   5  23       46.62       45.49      5.88 o 
   1   5  23       24.98       24.15      4.57 o 
   2   5  23        5.48        3.16      1.15 o 
   0   6  23       10.68        6.14      2.41 o 
   1   6  23       65.81       70.76      7.03 o 
   2   6  23        1.53        2.44      1.68 o 
   0   7  23        1.21        2.10      1.75 o 
   1   7  23       35.25       40.17      5.23 o 
   2   7  23        0.76        1.76      1.33 o 
   0   8  23        0.71       -0.20      1.38 o 
   1   8  23       28.13       33.30      4.22 o 
   0   0  24       86.23       69.48      7.43 o 
   1   0  24      311.21      331.45     10.84 o 
   2   0  24        0.01       -0.44      3.49 o 
   3   0  24        0.88        1.90      1.46 o 
  -2   1  24       17.33       19.54      4.91 o 
  -1   1  24       31.66       26.00      3.93 o 
   0   1  24        6.73        6.81      2.05 o 
   1   1  24       31.99       29.96      5.60 o 
   2   1  24       17.23       18.01      2.34 o 
   3   1  24        1.93        3.32      1.49 o 
  -2   2  24       24.36       29.71      4.40 o 
  -1   2  24       11.67       13.74      2.37 o 
   0   2  24        2.91        0.56      1.96 o 
   1   2  24       11.46       15.75      2.61 o 
   2   2  24       24.62       38.65      5.22 o 
   3   2  24        6.04        7.71      1.90 o 
  -2   3  24        8.03        7.99      2.31 o 
  -1   3  24      169.91      166.18      7.50 o 
   0   3  24     1196.23     1318.20     47.31 o 
   1   3  24      170.11      170.33     10.11 o 
   2   3  24        8.22        6.41      2.54 o 
   3   3  24        8.20        5.45      1.55 o 
  -1   4  24        8.94        9.14      1.89 o 
   0   4  24      631.00      650.46     15.35 o 
   1   4  24        8.94        9.95      2.01 o 
   2   4  24       15.69       16.52      3.42 o 
  -1   5  24       24.09       29.06      4.55 o 
   0   5  24       21.79       22.70      4.15 o 
   1   5  24       24.34       26.12      4.38 o 
   2   5  24        9.15        8.49      2.42 o 
  -1   6  24       12.67        9.85      2.68 o 
   0   6  24        3.71        3.69      2.02 o 
   1   6  24       12.71       17.46      3.60 o 
   2   6  24        0.19        0.47      1.16 o 
  -1   7  24       14.22       14.35      2.82 o 
   0   7  24       11.58       14.47      2.98 o 
   1   7  24       14.12       16.09      3.07 o 
   1   0  25        0.00       -1.57      1.57 o 
   2   0  25        1.62        1.84      0.95 o 
   3   0  25       13.97       15.39      2.58 o 
  -2   1  25       16.68       13.88      3.06 o 
  -1   1  25      204.26      221.87      8.66 o 
   0   1  25        0.05        0.69      1.26 o 
   1   1  25      204.26      206.40      8.47 o 
   2   1  25       16.99       16.81      3.44 o 
   3   1  25        0.40        3.19      1.25 o 
  -2   2  25        0.01       -1.60      1.60 o 
  -1   2  25       18.45       16.58      2.54 o 
   0   2  25        8.15        5.86      1.82 o 
   1   2  25       18.32       21.15      2.87 o 
   2   2  25        0.01        2.98      1.77 o 
  -2   3  25        2.36        1.09      1.23 o 
  -1   3  25       26.28       22.28      4.15 o 
   0   3  25       44.41       45.66      4.20 o 
   1   3  25       26.32       23.46      2.89 o 
   2   3  25        2.14        0.55      1.32 o 
  -1   4  25       60.95       60.33      7.59 o 
   0   4  25       31.87       44.87      4.10 o 
   1   4  25       60.77       56.71      5.51 o 
   2   4  25        0.54        1.74      1.64 o 
  -1   5  25       33.07       33.23      4.64 o 
   0   5  25       35.43       30.59      3.26 o 
   1   5  25       33.04       30.31      3.05 o 
   2   5  25        4.29        4.52      1.92 o 
  -1   6  25        1.99        1.28      1.26 o 
   0   6  25        0.58        0.85      0.98 o 
   1   6  25        2.25        2.50      2.16 o 
   0   7  25        1.24        1.89      0.98 o 
   1   7  25        7.15        7.66      2.08 o 
   0   0  26        0.19        1.10      1.89 o 
   1   0  26        4.84        4.69      2.48 o 
   2   0  26        0.22        0.09      0.86 o 
  -2   1  26       23.13       20.94      3.41 o 
  -1   1  26       49.05       52.43      4.15 o 
   0   1  26        4.25        5.66      1.68 o 
   1   1  26       48.58       47.16      3.99 o 
   2   1  26       23.10       19.87      3.43 o 
  -2   2  26       22.39       17.29      3.07 o 
  -1   2  26        7.11        6.34      1.58 o 
   0   2  26       94.07       95.92      5.83 o 
   1   2  26        7.15        5.76      1.59 o 
   2   2  26       22.30       22.87      3.69 o 
  -1   3  26        8.85        8.76      1.77 o 
   0   3  26       13.83       15.13      3.73 o 
   1   3  26        8.93        9.38      1.88 o 
   2   3  26        1.17        6.39      2.15 o 
  -1   4  26       11.97       11.29      2.69 o 
   0   4  26        5.36        7.34      1.80 o 
   1   4  26       12.20       10.50      2.23 o 
   2   4  26        1.67        0.02      0.97 o 
  -1   5  26       87.26       90.48      7.05 o 
   0   5  26       92.19       85.33      9.52 o 
   1   5  26       86.68       90.69      4.87 o 
   0   6  26      138.23      132.73     11.00 o 
   1   6  26       76.02       79.32      4.22 o 
   1   0  27       41.06       44.32      3.71 o 
   2   0  27       30.13       25.93      3.53 o 
  -2   1  27       32.61       28.09      3.74 o 
  -1   1  27        7.67        8.24      1.72 o 
   0   1  27        5.39        5.19      1.76 o 
   1   1  27        7.71        8.77      3.44 o 
   2   1  27       32.72       27.01      3.75 o 
  -1   2  27       13.30        6.10      2.34 o 
   0   2  27        2.59        1.69      1.58 o 
   1   2  27       13.12       14.53      2.13 o 
   2   2  27        1.57        5.18      1.90 o 
  -1   3  27        6.06        4.39      1.26 o 
   0   3  27       25.95       27.12      3.05 o 
   1   3  27        6.06        3.42      1.21 o 
  -1   4  27        7.06        8.48      2.40 o 
   0   4  27       80.79       81.32      4.80 o 
   1   4  27        7.08        6.45      1.36 o 
   0   5  27       34.17       33.50      3.17 o 
   1   5  27       13.02        8.14      2.29 o 
   0   0  28        0.01       -1.31      1.50 o 
   1   0  28        0.35        1.24      1.60 o 
  -1   1  28        3.37       -0.02      1.79 o 
   0   1  28       13.23       12.68      2.13 o 
   1   1  28        3.47        1.94      1.01 o 
  -1   2  28       11.23        8.42      3.68 o 
   0   2  28        1.08        0.50      1.65 o 
   1   2  28       11.10        9.08      2.03 o 
  -1   3  28       14.92        6.63      2.04 o 
   0   3  28       15.05       12.73      1.98 o 
   1   3  28       14.95       14.06      1.89 o 
   0   4  28       29.45       28.02      2.66 o 
   1   0  29        5.79        8.83      2.20 o 
   0   1  29        0.34        0.10      1.20 o 
   1   1  29        6.20        8.52      2.17 o 
   0   2  29       35.56       38.49      3.06 o 
                                                 
